# Supplementary material for: 1-Bromo-2,3,5,6-tetra­fluoro-4-nitro­benzene
Source: Acta Crystallogr Sect E Struct Rep Online. 2011 Jun 18;67(Pt 7):o1655. doi: 10.1107/S160053681102201X (PMC3151949; doi:10.1107/S160053681102201X)
Supplement: Supplementary file 1 [file e-67-o1655-sup1.cif]

##############################################################################
#                                                                            #
# This CIF contains the data in a paper accepted for publication in          #
# Acta Crystallographica Section E. It conforms to the requirements of       #
# Notes for Authors for Acta Crystallographica Section E, and has been       #
# peer reviewed under the auspices of the IUCr Commission on Journals.       #
#                                                                            #
# Full details of the Crystallographic Information File format               #
# are given in the paper "The Crystallographic Information File (CIF):       #
# a New Standard Archive File for Crystallography" by S. R. Hall, F. H.      #
# Allen and I. D. Brown [Acta Cryst. (1991), A47, 655-685].                  #
#                                                                            #
# The current version of the core CIF dictionary is obtainable from          #
# ftp://ftp.iucr.org/pub/cif_core.dic.                                       #
#                                                                            #
# Software is freely available for graphical display of the structure(s)     #
# in this CIF. For information consult the CIF software page                 #
# http://www.iucr.org/resources/cif/software.                                #
#                                                                            #
# This file may be used for bona fide research purposes within the           #
# scientific community so long as proper attribution is given to the journal # 
# article from which it was obtained.                                        #
#                                                                            #
##############################################################################
data_global
_audit_creation_method     SHELXL-97
_journal_date_recd_electronic     2011-05-24
_journal_date_accepted     2011-06-07
_journal_name_full     'Acta Crystallographica, Section E'
_journal_year     2011
_journal_volume     67
_journal_issue      7
_journal_page_first     o1655
_journal_page_last     o1655
_journal_paper_category     QO
_journal_coeditor_code     SU2278
_publ_contact_author_name     'Prof. Dr. Edwin Weber'
_publ_contact_author_address
;
Institut f\"ur Organische Chemie
TU Bergakademie Freiberg
Leipziger Stra\&se 29
D-09596 Freiberg/Sachsen
Germany
;
_publ_contact_author_email     'Edwin.Weber@chemie.tu-freiberg.de'
_publ_contact_author_fax     '+49 (0) 3731/393170'
_publ_contact_author_phone     '+49 (0) 3731/392386'
_publ_section_title
;
1-Bromo-2,3,5,6-tetrafluoro-4-nitrobenzene
;
loop_
    _publ_author_name
    _publ_author_address
    'Stein, Mario'
;
Institut f\"ur Organische Chemie
TU Bergakademie Freiberg
Leipziger Strasse 29
D-09596 Freiberg/Sachsen
Germany
;
    'Schwarzer, Anke'
;
Institut f\"ur Anorganische Chemie
TU Bergakademie Freiberg
Leipziger Strasse 29
D-09596 Freiberg/Sachsen
Germany
;
    'Hulliger, J\"urg'
;
Department of Chemistry and Biochemistry
University of Berne
Freiestrasse 3
CH-3012 Berne
Switzerland
;
    'Weber, Edwin'
;
Institut f\"ur Organische Chemie
TU Bergakademie Freiberg
Leipziger Strasse 29
D-09596 Freiberg/Sachsen
Germany
;
data_I
_audit_creation_method     SHELXL-97
_chemical_name_systematic
;
1-Bromo-2,3,5,6-tetrafluoro-4-nitrobenzene
;
_chemical_name_common
;
1-Bromo-2,3,5,6-tetrafluoro-4-nitrobenzene
;
_chemical_formula_moiety     'C6 Br F4 N O2'
_chemical_formula_sum     'C6 Br F4 N O2'
_chemical_formula_iupac     'C6 Br F4 N O2'
_chemical_formula_weight     273.98
_symmetry_cell_setting     orthorhombic
_symmetry_space_group_name_H-M     'P n a 21'
_symmetry_space_group_name_Hall     'P 2c -2n'
loop_
    _symmetry_equiv_pos_as_xyz
    'x, y, z'
    '-x, -y, z+1/2'
    'x+1/2, -y+1/2, z'
    '-x+1/2, y+1/2, z+1/2'
_cell_length_a     5.6718(3)
_cell_length_b     10.9476(6)
_cell_length_c     12.2652(8)
_cell_angle_alpha     90.00
_cell_angle_beta     90.00
_cell_angle_gamma     90.00
_cell_volume     761.58(8)
_cell_formula_units_Z     4
_cell_measurement_reflns_used     2319
_cell_measurement_theta_min     3.72
_cell_measurement_theta_max     32.77
_cell_measurement_temperature     93(2)
_exptl_crystal_description     needle
_exptl_crystal_colour     colourless
_exptl_crystal_size_max     0.13
_exptl_crystal_size_mid     0.13
_exptl_crystal_size_min     0.10
_exptl_crystal_density_diffrn     2.390
_exptl_crystal_density_meas     ?
_exptl_crystal_density_method     'not measured'
_exptl_crystal_F_000     520
_exptl_absorpt_coefficient_mu     5.441
_exptl_absorpt_correction_type     multi-scan
_exptl_absorpt_process_details     '(SADABS; Bruker, 2007)'
_exptl_absorpt_correction_T_min     0.5359
_exptl_absorpt_correction_T_max     0.6122
_exptl_special_details
;
;
_diffrn_ambient_temperature     93(2)
_diffrn_radiation_type     MoK\a
_diffrn_radiation_wavelength     0.71073
_diffrn_radiation_source     'fine-focus sealed tube'
_diffrn_radiation_monochromator     graphite
_diffrn_measurement_device_type     'Bruker SMART CCD area-detector'
_diffrn_measurement_method     'phi and omega scans'
_diffrn_detector_area_resol_mean     ?
_diffrn_reflns_number     4314
_diffrn_reflns_av_R_equivalents     0.0257
_diffrn_reflns_av_sigmaI/netI     0.0445
_diffrn_reflns_theta_min     2.49
_diffrn_reflns_theta_max     27.46
_diffrn_reflns_theta_full     27.46
_diffrn_measured_fraction_theta_max     0.953
_diffrn_measured_fraction_theta_full     0.953
_diffrn_reflns_limit_h_min     -7
_diffrn_reflns_limit_h_max     7
_diffrn_reflns_limit_k_min     -14
_diffrn_reflns_limit_k_max     12
_diffrn_reflns_limit_l_min     -15
_diffrn_reflns_limit_l_max     15
_diffrn_standards_number     ?
_diffrn_standards_interval_count     ?
_diffrn_standards_interval_time     ?
_diffrn_standards_decay_%     ?
_refine_special_details
;
Refinement of <i>F</i>^2^ against ALL reflections. The weighted <i>R</i>-factor
<i>wR</i> and goodness of fit <i>S</i> are based on <i>F</i>^2^, conventional
<i>R</i>-factors <i>R</i> are based on <i>F</i>, with <i>F</i> set to zero for
negative <i>F</i>^2^. The threshold expression of <i>F</i>^2^ >
\s(<i>F</i>^2^) is used only for calculating <i>R</i>-factors(gt) <i>etc</i>.
and is not relevant to the choice of reflections for refinement.
<i>R</i>-factors based on <i>F</i>^2^ are statistically about twice as large
as those based on <i>F</i>, and <i>R</i>- factors based on ALL data will be
even larger.
;
_reflns_number_total     1550
_reflns_number_gt     1447
_reflns_threshold_expression     >2sigma(I)
_refine_ls_structure_factor_coef     Fsqd
_refine_ls_matrix_type     full
_refine_ls_R_factor_all     0.0254
_refine_ls_R_factor_gt     0.0227
_refine_ls_wR_factor_gt     0.0522
_refine_ls_wR_factor_ref     0.0529
_refine_ls_goodness_of_fit_ref     1.002
_refine_ls_restrained_S_all     1.001
_refine_ls_number_reflns     1550
_refine_ls_number_parameters     127
_refine_ls_number_restraints     1
_refine_ls_weighting_scheme     calc
_refine_ls_weighting_details
                 'calc w=1/[\s^2^(Fo^2^)+(0.0208P)^2^] where P=(Fo^2^+2Fc^2^)/3'
_atom_sites_solution_primary     direct
_atom_sites_solution_secondary     difmap
_refine_ls_shift/su_max     0.008
_refine_ls_shift/su_mean     0.001
_refine_diff_density_max     0.315
_refine_diff_density_min     -0.534
_refine_ls_extinction_method     none
_refine_ls_extinction_coef     ?
_refine_ls_abs_structure_details     'Flack (1983), 636 Friedel pairs'
_refine_ls_abs_structure_Flack     0.026(10)
loop_
    _atom_type_symbol
    _atom_type_description
    _atom_type_scat_dispersion_real
    _atom_type_scat_dispersion_imag
    _atom_type_scat_source
    'C' 'C' 0.0033 0.0016
                         'International Tables Vol C Tables 4.2.6.8 and 6.1.1.4'
    'N' 'N' 0.0061 0.0033
                         'International Tables Vol C Tables 4.2.6.8 and 6.1.1.4'
    'O' 'O' 0.0106 0.0060
                         'International Tables Vol C Tables 4.2.6.8 and 6.1.1.4'
    'F' 'F' 0.0171 0.0103
                         'International Tables Vol C Tables 4.2.6.8 and 6.1.1.4'
    'Br' 'Br' -0.2901 2.4595
                         'International Tables Vol C Tables 4.2.6.8 and 6.1.1.4'
_computing_data_collection     'SMART (Bruker, 2007)'
_computing_cell_refinement     'SAINT (Bruker, 2007)'
_computing_data_reduction     'SAINT (Bruker, 2007)'
_computing_structure_solution     'SHELXS97 (Sheldrick, 2008)'
_computing_structure_refinement     'SHELXL97 (Sheldrick, 2008)'
_computing_molecular_graphics     'SHELXTL (Sheldrick, 2008)'
_computing_publication_material     'SHELXTL (Sheldrick, 2008)'
loop_
    _atom_site_type_symbol
    _atom_site_label
    _atom_site_fract_x
    _atom_site_fract_y
    _atom_site_fract_z
    _atom_site_U_iso_or_equiv
    _atom_site_adp_type
    _atom_site_calc_flag
    _atom_site_refinement_flags
    _atom_site_occupancy
    _atom_site_symmetry_multiplicity
    _atom_site_disorder_assembly
    _atom_site_disorder_group
    Br Br1 1.16169(4) 0.62891(2) 0.12241(5) 0.01760(10) Uani d . 1 1 . .
    F F1 0.9560(3) 0.69267(15) -0.10033(17) 0.0188(4) Uani d . 1 1 . .
    F F2 0.6066(3) 0.58458(16) -0.20909(18) 0.0178(4) Uani d . 1 1 . .
    F F3 0.5004(3) 0.30738(15) 0.08418(15) 0.0181(4) Uani d . 1 1 . .
    F F4 0.8565(3) 0.41466(18) 0.19058(19) 0.0192(4) Uani d . 1 1 . .
    N N1 0.3610(4) 0.3813(2) -0.1276(3) 0.0148(6) Uani d . 1 1 . .
    O O1 0.3925(4) 0.36408(18) -0.2245(2) 0.0181(5) Uani d . 1 1 . .
    O O2 0.1833(3) 0.3518(2) -0.0760(2) 0.0207(6) Uani d . 1 1 . .
    C C1 0.8465(4) 0.5971(3) -0.0542(3) 0.0134(7) Uani d . 1 1 . .
    C C2 0.6671(4) 0.5405(3) -0.1118(3) 0.0136(7) Uani d . 1 1 . .
    C C3 0.5498(4) 0.4424(3) -0.0658(3) 0.0128(7) Uani d . 1 1 . .
    C C4 0.6105(5) 0.4023(3) 0.0374(3) 0.0146(7) Uani d . 1 1 . .
    C C5 0.7936(4) 0.4574(3) 0.0933(3) 0.0129(8) Uani d . 1 1 . .
    C C6 0.9119(4) 0.5558(3) 0.0468(3) 0.0146(7) Uani d . 1 1 . .
loop_
    _atom_site_aniso_label
    _atom_site_aniso_U_11
    _atom_site_aniso_U_22
    _atom_site_aniso_U_33
    _atom_site_aniso_U_12
    _atom_site_aniso_U_13
    _atom_site_aniso_U_23
    Br1 0.01516(11) 0.01875(15) 0.01890(19) -0.00140(8) -0.00323(18) -0.0046(2)
    F1 0.0214(7) 0.0153(9) 0.0198(13) -0.0066(6) 0.0011(8) 0.0038(8)
    F2 0.0241(8) 0.0159(9) 0.0135(13) -0.0005(7) -0.0031(9) 0.0027(9)
    F3 0.0224(7) 0.0155(9) 0.0164(12) -0.0057(6) 0.0040(8) 0.0017(7)
    F4 0.0256(9) 0.0177(10) 0.0142(14) 0.0018(7) -0.0024(8) 0.0009(9)
    N1 0.0150(12) 0.0158(15) 0.014(2) -0.0005(8) -0.0002(11) -0.0015(13)
    O1 0.0205(8) 0.0206(12) 0.0133(16) -0.0014(7) -0.0005(10) -0.0048(10)
    O2 0.0134(9) 0.0245(14) 0.0241(17) -0.0025(7) 0.0025(10) -0.0016(11)
    C1 0.0165(12) 0.0082(15) 0.016(2) -0.0009(10) 0.0038(13) 0.0006(13)
    C2 0.0160(12) 0.0125(16) 0.012(2) 0.0048(9) 0.0001(12) -0.0004(14)
    C3 0.0099(10) 0.0143(15) 0.014(2) 0.0018(10) 0.0001(12) -0.0040(13)
    C4 0.0169(12) 0.0107(15) 0.016(2) 0.0019(10) 0.0045(13) 0.0003(13)
    C5 0.0150(10) 0.0158(15) 0.008(2) 0.0030(9) 0.0001(11) -0.0003(12)
    C6 0.0110(10) 0.0169(15) 0.016(2) 0.0014(10) -0.0020(12) -0.0065(13)
_geom_special_details
;
All e.s.d.'s (except the e.s.d. in the dihedral angle between two l.s. planes)
are estimated using the full covariance matrix. The cell e.s.d.'s are taken
into account individually in the estimation of e.s.d.'s in distances, angles
and torsion angles; correlations between e.s.d.'s in cell parameters are only
used when they are defined by crystal symmetry. An approximate (isotropic)
treatment of cell e.s.d.'s is used for estimating e.s.d.'s involving l.s.
planes.
;
loop_
    _geom_bond_atom_site_label_1
    _geom_bond_atom_site_label_2
    _geom_bond_site_symmetry_2
    _geom_bond_distance
    _geom_bond_publ_flag
    Br1 C6 . 1.874(3) ?
    Br1 O1 2_765 3.150(2) y
    Br1 O1 4_655 3.201(2) y
    F3 O2 3 2.823(3) y
    F1 C1 . 1.342(3) ?
    F1 F2 3_565 2.908(3) y
    F2 C2 . 1.332(4) ?
    F2 F3 2_664 2.863(3) y
    F2 F4 2_664 2.901(2) y
    F2 F1 3_465 2.908(3) ?
    F3 C4 . 1.341(3) ?
    F3 F2 2_665 2.863(3) ?
    F3 F4 3_455 2.877(2) y
    F4 C5 . 1.331(4) ?
    F4 F3 3 2.877(2) ?
    F4 F2 2_665 2.901(2) ?
    N1 O1 . 1.217(4) ?
    N1 O2 . 1.234(3) ?
    N1 C3 . 1.472(4) ?
    O1 Br1 2_764 3.150(2) ?
    O1 Br1 4_644 3.201(2) ?
    O2 F3 3_455 2.823(3) ?
    C1 C6 . 1.369(5) ?
    C1 C2 . 1.385(4) ?
    C2 C3 . 1.385(4) ?
    C3 C4 . 1.383(5) ?
    C4 C5 . 1.382(4) ?
    C5 C6 . 1.391(4) ?
loop_
    _geom_angle_atom_site_label_1
    _geom_angle_atom_site_label_2
    _geom_angle_atom_site_label_3
    _geom_angle_site_symmetry_1
    _geom_angle_site_symmetry_3
    _geom_angle
    _geom_angle_publ_flag
    C6 Br1 O1 . 2_765 155.87(10) ?
    C6 Br1 O1 . 4_655 124.16(9) ?
    O1 Br1 O1 2_765 4_655 73.03(6) ?
    C1 F1 F2 . 3_565 169.53(15) ?
    C2 F2 F3 . 2_664 176.03(17) ?
    C2 F2 F4 . 2_664 127.90(16) ?
    F3 F2 F4 2_664 2_664 55.33(6) ?
    C2 F2 F1 . 3_465 88.19(17) ?
    F3 F2 F1 2_664 3_465 89.86(7) ?
    F4 F2 F1 2_664 3_465 85.76(7) ?
    C4 F3 O2 . 3 90.56(18) ?
    C4 F3 F2 . 2_665 99.04(18) ?
    O2 F3 F2 3 2_665 161.63(9) ?
    C4 F3 F4 . 3_455 168.70(16) ?
    O2 F3 F4 3 3_455 84.17(8) ?
    F2 F3 F4 2_665 3_455 83.52(8) ?
    C5 F4 F3 . 3 88.06(17) ?
    C5 F4 F2 . 2_665 97.86(13) ?
    F3 F4 F2 3 2_665 116.85(8) ?
    O1 N1 O2 . . 125.5(3) ?
    O1 N1 C3 . . 117.8(2) ?
    O2 N1 C3 . . 116.6(3) ?
    N1 O1 Br1 . 2_764 134.13(18) ?
    N1 O1 Br1 . 4_644 133.10(18) ?
    Br1 O1 Br1 2_764 4_644 75.36(6) ?
    N1 O2 F3 . 3_455 144.98(19) ?
    F1 C1 C6 . . 120.9(3) ?
    F1 C1 C2 . . 118.2(3) ?
    C6 C1 C2 . . 120.8(3) ?
    F2 C2 C3 . . 121.5(3) ?
    F2 C2 C1 . . 119.0(3) ?
    C3 C2 C1 . . 119.5(3) ?
    C4 C3 C2 . . 120.0(3) ?
    C4 C3 N1 . . 120.6(3) ?
    C2 C3 N1 . . 119.5(3) ?
    F3 C4 C5 . . 118.4(3) ?
    F3 C4 C3 . . 121.4(3) ?
    C5 C4 C3 . . 120.1(3) ?
    F4 C5 C4 . . 119.5(3) ?
    F4 C5 C6 . . 120.7(3) ?
    C4 C5 C6 . . 119.8(3) ?
    C1 C6 C5 . . 119.7(3) ?
    C1 C6 Br1 . . 120.8(2) ?
    C5 C6 Br1 . . 119.5(2) ?
loop_
    _geom_torsion_atom_site_label_1
    _geom_torsion_atom_site_label_2
    _geom_torsion_atom_site_label_3
    _geom_torsion_atom_site_label_4
    _geom_torsion_site_symmetry_1
    _geom_torsion_site_symmetry_2
    _geom_torsion_site_symmetry_3
    _geom_torsion_site_symmetry_4
    _geom_torsion
    _geom_torsion_publ_flag
    O2 N1 O1 Br1 . . . 2_764 -164.81(19) ?
    C3 N1 O1 Br1 . . . 2_764 15.2(4) ?
    O2 N1 O1 Br1 . . . 4_644 -49.6(4) ?
    C3 N1 O1 Br1 . . . 4_644 130.4(2) ?
    O1 N1 O2 F3 . . . 3_455 110.3(4) ?
    C3 N1 O2 F3 . . . 3_455 -69.7(4) ?
    F2 F1 C1 C6 3_565 . . . -133.4(10) ?
    F2 F1 C1 C2 3_565 . . . 47.2(13) ?
    F3 F2 C2 C3 2_664 . . . 174(2) ?
    F4 F2 C2 C3 2_664 . . . 30.2(4) ?
    F1 F2 C2 C3 3_465 . . . 113.4(3) ?
    F3 F2 C2 C1 2_664 . . . -4(3) ?
    F4 F2 C2 C1 2_664 . . . -147.6(2) ?
    F1 F2 C2 C1 3_465 . . . -64.4(3) ?
    F1 C1 C2 F2 . . . . -1.5(4) ?
    C6 C1 C2 F2 . . . . 179.1(3) ?
    F1 C1 C2 C3 . . . . -179.4(3) ?
    C6 C1 C2 C3 . . . . 1.2(4) ?
    F2 C2 C3 C4 . . . . -177.2(3) ?
    C1 C2 C3 C4 . . . . 0.6(4) ?
    F2 C2 C3 N1 . . . . 2.9(4) ?
    C1 C2 C3 N1 . . . . -179.2(3) ?
    O1 N1 C3 C4 . . . . -138.6(3) ?
    O2 N1 C3 C4 . . . . 41.4(4) ?
    O1 N1 C3 C2 . . . . 41.3(4) ?
    O2 N1 C3 C2 . . . . -138.7(3) ?
    O2 F3 C4 C5 3 . . . -112.3(3) ?
    F2 F3 C4 C5 2_665 . . . 52.0(3) ?
    F4 F3 C4 C5 3_455 . . . -50.3(12) ?
    O2 F3 C4 C3 3 . . . 65.5(3) ?
    F2 F3 C4 C3 2_665 . . . -130.3(3) ?
    F4 F3 C4 C3 3_455 . . . 127.4(9) ?
    C2 C3 C4 F3 . . . . -179.9(3) ?
    N1 C3 C4 F3 . . . . 0.0(4) ?
    C2 C3 C4 C5 . . . . -2.2(4) ?
    N1 C3 C4 C5 . . . . 177.7(3) ?
    F3 F4 C5 C4 3 . . . 65.3(3) ?
    F2 F4 C5 C4 2_665 . . . -51.5(3) ?
    F3 F4 C5 C6 3 . . . -113.9(3) ?
    F2 F4 C5 C6 2_665 . . . 129.2(2) ?
    F3 C4 C5 F4 . . . . 0.5(4) ?
    C3 C4 C5 F4 . . . . -177.2(2) ?
    F3 C4 C5 C6 . . . . 179.8(3) ?
    C3 C4 C5 C6 . . . . 2.0(4) ?
    F1 C1 C6 C5 . . . . 179.2(3) ?
    C2 C1 C6 C5 . . . . -1.4(4) ?
    F1 C1 C6 Br1 . . . . -1.6(4) ?
    C2 C1 C6 Br1 . . . . 177.8(2) ?
    F4 C5 C6 C1 . . . . 179.0(3) ?
    C4 C5 C6 C1 . . . . -0.2(4) ?
    F4 C5 C6 Br1 . . . . -0.2(4) ?
    C4 C5 C6 Br1 . . . . -179.4(2) ?
    O1 Br1 C6 C1 2_765 . . . -143.2(2) ?
    O1 Br1 C6 C1 4_655 . . . 86.1(3) ?
    O1 Br1 C6 C5 2_765 . . . 36.0(4) ?
    O1 Br1 C6 C5 4_655 . . . -94.7(2) ?
