# Supplementary material for: 1-Bromo-2,3,5,6-tetra­fluoro-4-nitro­benzene
Source: Acta Crystallogr Sect E Struct Rep Online. 2011 Jun 18;67(Pt 7):o1655. doi: 10.1107/S160053681102201X (PMC3151949; doi:10.1107/S160053681102201X)
Supplement: Supplementary file 2 [file e-67-o1655-Isup2.hkl]

#
# h,k,l, Fc-squared, Fo-squared, sigma(Fo-squared) and status flag
#
data_I
_shelx_title ' mast2 in Pna2(1)'
_shelx_refln_list_code          4
_shelx_F_calc_maximum      191.46
_exptl_crystal_F_000       520.00
_reflns_d_resolution_high  0.7708
 
loop_
 _symmetry_equiv_pos_as_xyz
 'x, y, z'
 '-x, -y, z+1/2'
 'x+1/2, -y+1/2, z'
 '-x+1/2, y+1/2, z+1/2'
 
_cell_length_a     5.6718
_cell_length_b    10.9476
_cell_length_c    12.2652
_cell_angle_alpha  90.000
_cell_angle_beta   90.000
_cell_angle_gamma  90.000
 
_shelx_F_squared_multiplier     1.000
 
loop_
 _refln_index_h
 _refln_index_k
 _refln_index_l
 _refln_F_squared_calc
 _refln_F_squared_meas
 _refln_F_squared_sigma
 _refln_observed_status
   2   1 -15       31.38       15.93     13.90 o
   2   0 -14      287.35      303.97     28.24 o
   2   1 -14      492.45      479.83     34.77 o
   3   2 -14       33.37       46.74     12.26 o
   2   3 -14      431.57      462.12     42.20 o
   3   3 -14      442.87      440.04     27.46 o
   2   0 -13     1171.76     1151.47     69.09 o
   2   1 -13       57.45       48.04     22.33 o
   4   1 -13       71.59       60.43     26.00 o
   3   2 -13     1647.60     1715.21     95.51 o
   4   2 -13       69.93       31.12     24.15 o
   1   3 -13      438.86      478.66     36.37 o
   2   3 -13      214.99      213.83     27.35 o
   3   3 -13        1.87        7.53     11.51 o
   2   4 -13     1278.21     1398.72     86.73 o
   3   4 -13      176.73      171.35     28.48 o
   3   5 -13      134.27      127.09     27.50 o
   2   0 -12      736.76      792.32     49.97 o
   1   1 -12      111.70      117.12     18.63 o
   2   1 -12     1728.36     1715.56     68.05 o
   3   1 -12      859.29      869.33     49.23 o
   1   2 -12     1203.17     1289.40     76.05 o
   2   2 -12      119.15      128.60     11.93 o
   3   2 -12       23.46       21.08     12.28 o
   4   2 -12       23.19        0.00     21.27 o
   1   3 -12      274.71      248.35     23.66 o
   2   3 -12     1034.59     1164.82     73.26 o
   3   3 -12      583.83      648.19     33.68 o
   4   3 -12      534.54      524.51     48.89 o
   2   4 -12      308.26      324.81     32.50 o
   3   4 -12       41.87       60.07     14.46 o
   4   4 -12     1145.72     1223.81     83.33 o
   1   5 -12       89.03       89.56     22.59 o
   2   5 -12     1349.28     1328.47     81.09 o
   3   5 -12      619.13      595.53     48.22 o
   4   5 -12      488.45      499.10     27.64 o
   1   6 -12     1450.47     1410.32    103.61 o
   3   6 -12       95.13       82.10     22.04 o
   1   7 -12      148.16      130.19     28.30 o
   2   7 -12      462.04      446.71     50.18 o
   0   8 -12     1899.71     2007.27    142.81 o
   1   8 -12       56.70       56.35     25.17 o
   2   8 -12      102.06      123.32     34.77 o
   1   9 -12       27.93       41.80     27.56 o
   2   0 -11     1900.57     1892.05    104.63 o
   1   1 -11     1407.27     1358.19     56.26 o
   2   1 -11      317.47      333.60     18.80 o
   3   1 -11        1.67        0.00      7.55 o
   5   1 -11      658.97      572.97     54.29 o
   1   2 -11     1407.92     1435.86     82.71 o
   2   2 -11      212.30      215.86     14.00 o
   3   2 -11     4001.44     4040.69    212.87 o
   4   2 -11      131.24      131.60     27.56 o
   5   2 -11       80.02       62.98     28.17 o
   0   3 -11      903.63      971.38     61.11 o
   1   3 -11     1210.94     1192.23     69.48 o
   2   3 -11      445.31      370.04     35.51 o
   3   3 -11      294.74      315.35     29.92 o
   4   3 -11      196.50      208.64     31.67 o
   5   3 -11      281.69      282.91     39.84 o
   1   4 -11      957.03      868.13     54.26 o
   2   4 -11     1771.35     1742.56     98.52 o
   3   4 -11       40.54       50.22     11.75 o
   4   4 -11     1186.88     1216.17     81.95 o
   0   5 -11     2582.12     2569.20    102.80 o
   1   5 -11      342.86      304.03     34.62 o
   2   5 -11      152.69      184.91     23.72 o
   3   5 -11        8.90        9.30     18.81 o
   4   5 -11      485.73      454.17     30.42 o
   1   6 -11     1152.21     1224.15     64.96 o
   2   6 -11      461.83      475.38     30.03 o
   3   6 -11      946.30      975.49     68.13 o
   4   6 -11       70.24       71.09     13.70 o
   0   7 -11      805.00      863.93     70.22 o
   1   7 -11     1056.99     1068.02     57.39 o
   2   7 -11      188.28      155.08     32.16 o
   3   7 -11      136.97      147.13     25.35 o
   1   8 -11        1.60        1.45     14.64 o
   2   8 -11     1154.01     1108.44     91.21 o
   3   8 -11       44.29       52.48     20.84 o
   0   9 -11     1139.94     1149.33     91.71 o
   1   9 -11      157.56      175.41     23.82 o
   2   9 -11       91.78      141.98     35.82 o
   1  10 -11      330.74      357.11     33.13 o
   0   0 -10     3348.73     3440.73    185.50 o
   2   0 -10      929.28      956.09     56.35 o
   1   1 -10     1022.28      983.99     42.56 o
   2   1 -10      602.44      641.18     28.56 o
   5   1 -10      200.19      206.31     34.34 o
   0   2 -10       63.80       64.21     14.42 o
   1   2 -10     3456.96     3505.15    184.27 o
   2   2 -10      573.85      550.69     37.90 o
   3   2 -10      661.00      640.31     39.41 o
   4   2 -10       93.61      105.58     24.92 o
   5   2 -10     1497.09     1422.54     95.66 o
   1   3 -10     1885.26     2045.07     84.60 o
   2   3 -10     1848.12     1773.03     92.07 o
   3   3 -10     1638.48     1714.49     69.77 o
   4   3 -10      489.83      564.53     48.65 o
   5   3 -10      157.18      176.51     32.72 o
   0   4 -10     2489.26     2526.68    107.94 o
   1   4 -10       24.54       16.67      7.31 o
   2   4 -10      787.90      858.00     57.48 o
   3   4 -10       10.33        0.00     15.10 o
   4   4 -10      282.78      301.76     35.42 o
   5   4 -10       26.76       44.63     26.27 o
   1   5 -10      172.76      177.43     12.76 o
   2   5 -10     1110.58     1069.15     55.09 o
   3   5 -10     1450.99     1532.38     91.77 o
   4   5 -10      477.50      467.98     20.99 o
   5   5 -10       35.26       15.96     24.09 o
   0   6 -10      185.09      225.52     28.57 o
   1   6 -10     2083.77     2066.89    112.76 o
   2   6 -10      169.73      173.52     17.60 o
   3   6 -10      110.19      107.39     21.36 o
   4   6 -10       75.28       88.00     15.46 o
   1   7 -10      698.91      729.45     44.08 o
   2   7 -10      307.45      304.22     22.02 o
   3   7 -10     1853.67     1725.00    102.69 o
   4   7 -10      330.38      316.79     36.61 o
   0   8 -10     1751.61     1737.95    124.30 o
   1   8 -10       35.37       36.82     15.47 o
   2   8 -10      377.79      311.18     42.51 o
   3   8 -10       26.25       45.43     16.30 o
   1   9 -10      205.23      207.94     24.45 o
   2   9 -10      604.86      634.02     64.39 o
   3   9 -10      297.23      301.79     35.54 o
   0  10 -10      166.56      204.62     37.57 o
   1  10 -10     1173.14     1129.12     65.45 o
   2  10 -10      306.59      293.10     46.77 o
   2   0  -9     6826.23     6712.85    348.93 o
   6   0  -9      308.80      327.84     43.64 o
   0   1  -9     5444.74     5167.33    278.09 o
   1   1  -9     1978.42     2113.74     82.32 o
   2   1  -9      214.25      219.70     11.42 o
   4   1  -9      239.08      199.46     27.50 o
   5   1  -9      983.91      878.66     67.12 o
   6   1  -9      702.13      658.56     42.78 o
   1   2  -9     1140.66     1135.27     49.05 o
   3   2  -9     2801.53     2787.84    147.66 o
   4   2  -9       12.83        2.39     18.35 o
   5   2  -9      255.17      288.99     36.80 o
   0   3  -9     2613.28     2643.40    112.16 o
   1   3  -9     2372.44     2470.70     72.16 o
   2   3  -9      662.98      700.28     46.93 o
   3   3  -9        0.80        0.00      8.03 o
   4   3  -9      878.15      853.86     60.74 o
   5   3  -9     1666.50     1732.24    109.26 o
   1   4  -9     1572.85     1510.92     46.68 o
   2   4  -9     3835.29     3657.41    208.67 o
   3   4  -9      170.23      170.55     23.33 o
   4   4  -9     1430.84     1352.01     86.18 o
   5   4  -9       86.44       80.38     26.89 o
   0   5  -9      996.67      984.05     73.97 o
   1   5  -9     1804.52     1787.83     58.97 o
   2   5  -9      491.42      487.56     29.39 o
   3   5  -9      126.00      123.07     22.28 o
   4   5  -9      138.59      141.48     10.76 o
   5   5  -9      534.21      548.97     49.11 o
   1   6  -9     1311.78     1294.77     56.24 o
   2   6  -9      297.17      273.13     27.01 o
   3   6  -9     2907.33     2721.45    143.88 o
   4   6  -9       38.48       30.47     12.81 o
   5   6  -9      120.80       99.90     27.68 o
   0   7  -9      379.72      452.51     45.76 o
   1   7  -9     1589.65     1695.05    120.59 o
   2   7  -9      351.88      355.06     24.75 o
   3   7  -9      129.27      117.93     17.54 o
   4   7  -9      467.43      453.39     29.11 o
   1   8  -9      101.17       84.86     26.21 o
   2   8  -9     1093.99     1140.85    122.00 o
   3   8  -9      175.58      186.74     20.77 o
   4   8  -9      602.39      586.35     35.20 o
   0   9  -9      370.62      370.26     43.18 o
   1   9  -9      639.32      700.13     66.78 o
   2   9  -9      711.36      657.01     67.12 o
   3   9  -9       27.95       22.84     15.53 o
   1  10  -9      557.24      597.53     61.20 o
   2  10  -9       59.04       37.11     30.02 o
   3  10  -9     1089.72     1142.80     57.31 o
   0  11  -9      463.06      374.46     48.95 o
   1  11  -9      610.19      650.42     89.65 o
   2  11  -9       19.89       34.71     33.15 o
   2   0  -8     1608.45     1718.86     92.87 o
   4   0  -8     1158.27     1141.62     84.12 o
   6   0  -8     1738.43     1717.85    112.45 o
   1   1  -8      588.72      598.29     21.66 o
   2   1  -8     3020.58     3052.71     83.36 o
   4   1  -8     1436.32     1358.84     62.19 o
   5   1  -8      103.81      142.74     27.04 o
   6   1  -8      130.99      142.00     22.68 o
   0   2  -8      346.57      391.42     20.98 o
   1   2  -8     4444.70     4209.75    212.85 o
   2   2  -8      105.81      106.71     12.01 o
   3   2  -8      143.04      171.11     12.22 o
   4   2  -8      113.76      107.48     22.74 o
   5   2  -8     1502.58     1475.22     68.45 o
   6   2  -8       35.95       25.93     35.28 o
   1   3  -8      982.06     1011.39     46.98 o
   2   3  -8     2390.09     2453.22     95.18 o
   3   3  -8     1403.27     1342.04     80.44 o
   4   3  -8      781.77      726.19     53.49 o
   5   3  -8      294.60      243.53     34.07 o
   6   3  -8       27.72       25.84     25.32 o
   0   4  -8     3071.68     2960.87    104.81 o
   1   4  -8      242.85      250.45     16.70 o
   2   4  -8      428.56      417.62     20.13 o
   3   4  -8       28.59       12.18     14.18 o
   4   4  -8      668.08      684.91     50.98 o
   5   4  -8       65.20       57.64     24.28 o
   6   4  -8      925.02      964.72     73.44 o
   1   5  -8     1474.15     1441.20     44.05 o
   2   5  -8     2161.08     2135.71     93.02 o
   3   5  -8      593.89      589.58     46.41 o
   4   5  -8     1655.56     1674.39     68.27 o
   5   5  -8       36.94       31.43     21.45 o
   0   6  -8     1030.86     1101.29     77.13 o
   1   6  -8     2653.82     2582.56    111.40 o
   2   6  -8       24.67       33.59     10.79 o
   3   6  -8       11.93        2.50     11.88 o
   4   6  -8      311.91      301.78     25.34 o
   5   6  -8     1101.95     1167.06     77.03 o
   1   7  -8      385.17      446.00     24.64 o
   2   7  -8      615.93      617.29     34.82 o
   3   7  -8     1738.76     1584.22     76.58 o
   4   7  -8      472.09      465.18     27.76 o
   5   7  -8       50.11       19.30     22.77 o
   0   8  -8     4547.91     4579.75    300.90 o
   1   8  -8      387.78      380.66     43.46 o
   2   8  -8      154.13      175.00     18.32 o
   3   8  -8        9.06        0.00     13.46 o
   4   8  -8      806.04      793.18     79.89 o
   1   9  -8      107.03      124.64     30.23 o
   2   9  -8     2246.47     2262.38    102.21 o
   3   9  -8      492.77      506.37     33.92 o
   4   9  -8      835.61      819.24     37.73 o
   0  10  -8      190.68      201.15     34.77 o
   1  10  -8      985.82     1039.94     88.85 o
   2  10  -8       56.12       67.67     30.42 o
   3  10  -8       22.47       30.36     16.40 o
   1  11  -8      213.18      215.36     41.25 o
   2  11  -8      426.78      379.16     53.10 o
   0  12  -8     2166.51     2231.28    163.12 o
   1  12  -8      244.66      294.27     48.40 o
   2   0  -7     7071.28     6988.79    270.81 o
   4   0  -7      912.54      816.54     57.27 o
   6   0  -7      113.46      134.95     32.10 o
   0   1  -7     5434.09     5499.67    222.30 o
   1   1  -7     4429.50     4676.37    152.00 o
   2   1  -7     1811.60     1787.25     57.43 o
   3   1  -7      645.56      695.06     34.35 o
   4   1  -7     1888.80     1803.19     62.31 o
   5   1  -7     1142.23     1147.47     44.51 o
   6   1  -7      998.99     1015.77     36.54 o
   1   2  -7      869.03      802.62     29.05 o
   2   2  -7       88.76       88.01     10.17 o
   3   2  -7     7481.55     7260.97    226.81 o
   4   2  -7      225.78      228.04     14.55 o
   5   2  -7      865.58      812.23     33.46 o
   6   2  -7       35.86       22.96     10.55 o
   0   3  -7     6603.56     6588.91    257.84 o
   1   3  -7     1484.96     1415.57     46.34 o
   2   3  -7      403.17      417.13     19.16 o
   3   3  -7        7.92        6.82      6.87 o
   4   3  -7     1079.00     1026.01     66.72 o
   5   3  -7      662.29      677.83     30.86 o
   6   3  -7      792.92      790.90     34.48 o
   1   4  -7      345.80      352.03     15.72 o
   2   4  -7     4532.63     4360.22    122.71 o
   3   4  -7       30.19       37.93     14.82 o
   4   4  -7     2058.93     1964.24    114.63 o
   5   4  -7        1.56        0.00     13.16 o
   6   4  -7       98.32      114.55     19.84 o
   0   5  -7     6018.56     6242.10    241.64 o
   1   5  -7     2280.26     2264.81     80.50 o
   2   5  -7      905.35      957.14     35.23 o
   3   5  -7      164.96      175.37     17.55 o
   4   5  -7     1146.98     1108.80     47.57 o
   5   5  -7     1142.56     1130.97     69.27 o
   6   5  -7      637.18      651.08     39.68 o
   1   6  -7     1996.74     2048.51     90.75 o
   2   6  -7       53.13       59.55     11.86 o
   3   6  -7     2175.50     2069.37     90.95 o
   4   6  -7      213.92      211.22     24.48 o
   5   6  -7      361.39      374.85     28.36 o
   0   7  -7     6126.57     6135.64    360.53 o
   1   7  -7      571.08      593.23     31.36 o
   2   7  -7      155.43      170.03     27.02 o
   3   7  -7      225.15      218.58     20.28 o
   4   7  -7      545.23      510.45     28.19 o
   5   7  -7      669.55      644.08     38.96 o
   1   8  -7       73.60       73.69     12.07 o
   2   8  -7     1658.67     1725.53     78.20 o
   3   8  -7       53.25       37.07     14.42 o
   4   8  -7     1664.99     1595.85     57.01 o
   5   8  -7      173.38      144.13     29.46 o
   0   9  -7     2238.72     2295.40    169.08 o
   1   9  -7      541.79      604.00     59.45 o
   2   9  -7      190.66      199.82     20.69 o
   3   9  -7       21.94       23.86     14.81 o
   4   9  -7      421.51      428.66     26.25 o
   1  10  -7      391.03      420.13     51.10 o
   2  10  -7       65.88      116.87     35.20 o
   3  10  -7      909.96      931.88     50.10 o
   4  10  -7        5.80        4.49     13.33 o
   0  11  -7      265.43      264.65     41.06 o
   1  11  -7      435.74      478.72     55.37 o
   2  11  -7       83.80      110.43     38.33 o
   3  11  -7        9.31        2.02     17.40 o
   1  12  -7       56.63       72.16     34.71 o
   2  12  -7      889.81      965.55     97.11 o
   2   0  -6     1519.90     1469.39     59.88 o
   4   0  -6     1106.71     1069.67     49.52 o
   6   0  -6     1686.11     1597.44     57.20 o
   1   1  -6      102.89      106.90      6.97 o
   2   1  -6     3531.39     3524.92    115.37 o
   3   1  -6     3996.60     3941.83    161.35 o
   4   1  -6      339.36      317.90     14.38 o
   5   1  -6      847.62      835.60     23.62 o
   6   1  -6       79.25       78.08      9.52 o
   0   2  -6      421.82      387.96     19.74 o
   1   2  -6     2638.34     2678.68     77.65 o
   2   2  -6      552.92      600.99     28.15 o
   3   2  -6      215.81      232.39      9.95 o
   4   2  -6      146.51      163.36     10.23 o
   5   2  -6     1123.62     1111.84     37.85 o
   6   2  -6       42.35       34.47      8.52 o
   1   3  -6      717.66      719.91     27.91 o
   2   3  -6     1964.58     1939.04     58.33 o
   3   3  -6     3507.17     3349.43     93.24 o
   4   3  -6      203.95      191.35     11.43 o
   5   3  -6      127.13      136.52     24.76 o
   6   3  -6      102.52       89.78     11.41 o
   0   4  -6     8197.69     8011.47    253.92 o
   1   4  -6      223.09      265.63     12.79 o
   2   4  -6     1022.24     1038.41     32.17 o
   3   4  -6      188.59      184.26     10.55 o
   4   4  -6     1351.24     1306.62     56.87 o
   5   4  -6      384.34      358.02     25.72 o
   6   4  -6     1367.55     1345.89     51.30 o
   1   5  -6      553.92      556.76     22.74 o
   2   5  -6     2480.96     2506.84     73.89 o
   3   5  -6     1120.96     1075.87     43.17 o
   4   5  -6     1119.40     1069.92     38.94 o
   5   5  -6      280.42      255.22     21.97 o
   6   5  -6       54.51       61.33     18.00 o
   0   6  -6     1151.06     1181.09     60.71 o
   1   6  -6     1379.23     1486.41     68.10 o
   2   6  -6      111.44      117.79     13.65 o
   3   6  -6       91.27       99.31     17.74 o
   4   6  -6      114.30       95.84     10.91 o
   5   6  -6     1868.87     1760.13     77.76 o
   6   6  -6       83.15       85.91     19.84 o
   1   7  -6     2084.72     2151.47     87.54 o
   2   7  -6      750.81      818.50     40.59 o
   3   7  -6     2199.35     2104.35     94.41 o
   4   7  -6      448.05      453.21     22.97 o
   5   7  -6      209.72      238.75     22.56 o
   1   8  -6      883.58      874.36     43.34 o
   2   8  -6      938.23      985.12     45.77 o
   3   8  -6      176.08      176.76     19.60 o
   4   8  -6     1005.63      967.16     33.27 o
   5   8  -6      263.78      277.70     28.36 o
   1   9  -6      802.68      815.04     71.88 o
   2   9  -6     1452.29     1479.89     65.71 o
   3   9  -6      612.52      617.55     93.88 o
   4   9  -6      917.73      842.38     38.74 o
   1  10  -6     2528.78     2685.51    180.43 o
   2  10  -6      277.93      331.47     48.89 o
   3  10  -6       37.51       38.61     33.15 o
   4  10  -6      127.20      136.89     16.53 o
   1  11  -6      437.10      454.63     56.72 o
   2  11  -6      167.38      174.76     41.34 o
   3  11  -6     1238.27     1365.12    117.85 o
   0  12  -6     1287.70     1266.81    103.74 o
   1  12  -6      151.13      142.53     39.62 o
   2  12  -6      226.76      255.87     50.18 o
   1  13  -6      212.40      226.19     47.36 o
   2   0  -5     7027.72     7037.04    409.79 o
   4   0  -5     4502.11     4323.40    117.72 o
   6   0  -5      123.12      121.96     14.69 o
   0   1  -5     5147.42     5184.30    207.59 o
   1   1  -5     4879.01     4765.50    147.77 o
   2   1  -5      489.56      488.74     15.90 o
   3   1  -5      298.71      333.11     15.98 o
   4   1  -5     1255.19     1201.11     29.41 o
   5   1  -5     2073.58     2003.73     44.10 o
   6   1  -5      890.63      884.06     23.99 o
   1   2  -5     6671.60     6617.11    176.21 o
   2   2  -5        5.46        7.77      4.59 o
   3   2  -5     3603.31     3451.29     98.39 o
   4   2  -5      249.74      261.14      9.75 o
   5   2  -5      292.76      292.66     11.57 o
   6   2  -5       24.74       26.00      8.23 o
   0   3  -5     2665.31     2639.89    109.87 o
   1   3  -5     5852.61     5853.94    163.58 o
   2   3  -5     1328.44     1428.71     42.95 o
   3   3  -5      192.60      213.39      8.14 o
   4   3  -5     1118.85     1083.99     31.00 o
   5   3  -5     2152.16     2141.48     51.03 o
   6   3  -5     1389.49     1407.13     40.13 o
   1   4  -5      244.42      262.60     15.27 o
   2   4  -5     4878.24     4681.44    129.82 o
   3   4  -5      507.23      519.64     18.80 o
   4   4  -5     3213.92     3143.75    102.45 o
   5   4  -5      697.79      700.75     25.58 o
   6   4  -5        1.53        3.79      8.87 o
   0   5  -5     4548.80     4431.32    235.59 o
   1   5  -5     4546.77     4732.92    178.36 o
   2   5  -5      123.30      127.04      8.40 o
   3   5  -5      640.10      636.54     20.61 o
   4   5  -5      596.46      609.13     21.32 o
   5   5  -5      710.12      725.45     31.14 o
   6   5  -5      315.25      314.32     21.42 o
   1   6  -5      691.34      698.86     39.22 o
   2   6  -5      340.27      345.00     22.64 o
   3   6  -5     6068.16     5478.62    178.46 o
   4   6  -5      215.61      196.98     13.63 o
   5   6  -5      285.96      263.66     17.94 o
   6   6  -5       65.23       51.62     14.28 o
   1   7  -5     2465.92     2634.81    113.99 o
   2   7  -5      439.04      469.78     33.09 o
   3   7  -5      104.93       97.58     12.29 o
   4   7  -5      657.63      630.80     25.33 o
   5   7  -5      708.15      748.38     41.42 o
   1   8  -5      472.10      444.19     47.54 o
   2   8  -5     2504.98     2583.91    105.88 o
   3   8  -5      120.96      118.82     13.93 o
   4   8  -5     1578.93     1587.93     52.77 o
   5   8  -5       46.65       55.07     11.45 o
   1   9  -5      890.93      965.09     74.67 o
   2   9  -5      188.94      227.78     21.00 o
   3   9  -5       13.95        5.35     11.14 o
   4   9  -5      396.86      382.72     20.07 o
   5   9  -5      233.05      255.03     18.14 o
   1  10  -5      366.48      380.88     53.13 o
   2  10  -5      945.46      959.78     88.02 o
   3  10  -5     1462.41     1456.77     72.60 o
   4  10  -5        0.17        0.00     10.34 o
   1  11  -5      841.07     1004.37     94.71 o
   2  11  -5       50.10       35.23     33.48 o
   3  11  -5       36.61       48.19     37.75 o
   4  11  -5      149.68      159.20     18.44 o
   1  12  -5      103.49      125.40     38.30 o
   2  12  -5     1247.79     1340.75    114.91 o
   3  12  -5      141.61      118.93     46.77 o
   0  13  -5      525.95      581.20     64.73 o
   1  13  -5       80.37       83.85     37.44 o
   2   0  -4     2056.87     2237.84     91.77 o
   4   0  -4      446.96      439.85     16.32 o
   6   0  -4     3949.56     3864.84    111.77 o
   1   1  -4     3312.52     3452.09    112.34 o
   2   1  -4     3650.62     3705.19     87.62 o
   3   1  -4     3182.46     3078.73     67.50 o
   4   1  -4     2726.51     2624.87     56.39 o
   5   1  -4      184.89      194.35      7.45 o
   6   1  -4      209.25      197.73     10.56 o
   7   1  -4      206.73      216.01     15.86 o
   0   2  -4      567.49      582.38     26.22 o
   1   2  -4     6290.75     6292.11    173.47 o
   2   2  -4      858.35      951.84     25.75 o
   3   2  -4      914.50      948.36     24.10 o
   4   2  -4       27.73       31.33      3.91 o
   5   2  -4     2392.64     2322.13     50.99 o
   6   2  -4      137.38      132.97      9.14 o
   7   2  -4      612.59      637.85     22.93 o
   1   3  -4     6139.66     6465.11    194.02 o
   2   3  -4     4202.26     4261.76    107.16 o
   3   3  -4     3777.59     3816.79     86.45 o
   4   3  -4     1521.03     1493.91     36.37 o
   5   3  -4       78.86       86.97      8.30 o
   6   3  -4       51.96       46.57      9.00 o
   1   4  -4      641.66      623.45     22.87 o
   2   4  -4     1883.58     1789.53     48.91 o
   3   4  -4      815.09      842.63     20.41 o
   4   4  -4     1172.76     1132.13     28.50 o
   5   4  -4      277.94      274.47     15.25 o
   6   4  -4     2086.27     2081.74     57.71 o
   1   5  -4      877.33      931.71     43.04 o
   2   5  -4     2386.18     2363.56     56.32 o
   3   5  -4     3088.32     3113.17     68.95 o
   4   5  -4     1186.97     1175.57     35.70 o
   5   5  -4      418.57      426.92     21.41 o
   6   5  -4      170.00      160.34     15.29 o
   1   6  -4     3987.77     3984.26    161.99 o
   2   6  -4       42.07       38.67      6.55 o
   3   6  -4      190.61      183.40     11.27 o
   4   6  -4       49.76       48.36      8.05 o
   5   6  -4     1634.43     1505.60     55.34 o
   6   6  -4      176.87      219.78     29.84 o
   1   7  -4     1210.59     1154.73     51.88 o
   2   7  -4     1231.48     1296.27     47.95 o
   3   7  -4     2370.07     2384.79     85.02 o
   4   7  -4      271.11      281.20     13.28 o
   5   7  -4      194.05      191.05     11.68 o
   6   7  -4       84.39       68.08     16.06 o
   1   8  -4      396.59      422.31     43.37 o
   2   8  -4     1377.83     1338.80     51.19 o
   3   8  -4       61.73       58.40     11.44 o
   4   8  -4     1489.69     1412.83     40.65 o
   5   8  -4       87.62       93.41     10.86 o
   1   9  -4      482.12      495.11     53.07 o
   2   9  -4     2396.43     2447.58    103.91 o
   3   9  -4      552.65      568.45     28.97 o
   4   9  -4     1069.02     1057.15     36.92 o
   5   9  -4       81.65       89.21     12.17 o
   1  10  -4     1727.85     1681.97    119.36 o
   2  10  -4      416.95      508.74     56.32 o
   3  10  -4       34.09       26.80     12.25 o
   4  10  -4      194.37      217.75     16.19 o
   1  11  -4     1117.38     1139.04     86.03 o
   2  11  -4      646.77      602.35     71.63 o
   3  11  -4     1194.25     1208.99     63.40 o
   4  11  -4      451.25      478.70     28.78 o
   1  12  -4      205.12      246.60     45.15 o
   2  12  -4      420.23      453.80     61.54 o
   3  12  -4      293.96      243.44     58.28 o
   1  13  -4       13.51        4.11     31.37 o
   2  13  -4      605.45      609.93     76.11 o
   2   0  -3     6622.16     6370.14    226.97 o
   4   0  -3     1949.88     1955.35     66.15 o
   6   0  -3      464.09      494.17     23.44 o
   0   1  -3     2779.16     2792.75    122.14 o
   1   1  -3     2611.55     2647.35     77.85 o
   2   1  -3     4957.35     4936.77     93.07 o
   3   1  -3      224.67      247.59      7.12 o
   4   1  -3     1915.94     1869.20     47.08 o
   5   1  -3     1159.38     1175.69     29.88 o
   6   1  -3      902.06      918.26     25.27 o
   7   1  -3      691.66      676.34     21.43 o
   1   2  -3     3154.47     3230.60     75.98 o
   2   2  -3      180.04      212.73      6.34 o
   3   2  -3     6925.35     6578.23    145.04 o
   4   2  -3       87.80       91.14      5.46 o
   5   2  -3      780.31      785.34     20.22 o
   6   2  -3      197.23      190.31     10.29 o
   7   2  -3      694.19      699.57     24.62 o
   1   3  -3     5056.90     5148.07    130.44 o
   2   3  -3      224.70      270.18      8.82 o
   3   3  -3      426.70      423.01     11.00 o
   4   3  -3      438.65      435.88     12.82 o
   5   3  -3     1445.79     1492.78     42.75 o
   6   3  -3      561.59      554.45     18.39 o
   7   3  -3      186.49      196.06     13.17 o
   1   4  -3     3166.99     3359.66     97.34 o
   2   4  -3     6324.07     6085.99    134.01 o
   3   4  -3      488.21      499.12     13.65 o
   4   4  -3     2867.50     2789.63     71.02 o
   5   4  -3      251.71      240.59     11.54 o
   6   4  -3      155.92      145.78     12.47 o
   1   5  -3     1824.22     1940.69     78.72 o
   2   5  -3     4328.63     4474.44    111.78 o
   3   5  -3      244.75      254.06      9.87 o
   4   5  -3      576.94      598.83     18.86 o
   5   5  -3     1139.20     1144.59     36.06 o
   6   5  -3     2007.00     1970.49     52.73 o
   1   6  -3     2772.67     2774.47     94.93 o
   2   6  -3      476.15      505.72     17.63 o
   3   6  -3     5394.44     5376.71    123.58 o
   4   6  -3      129.23      129.31     10.01 o
   5   6  -3      239.35      245.62     17.65 o
   6   6  -3      108.17      124.00     17.34 o
   1   7  -3     3144.66     3304.77    227.12 o
   2   7  -3       84.30       79.93      9.50 o
   3   7  -3      267.48      271.25     12.46 o
   4   7  -3       74.75       83.20      9.02 o
   5   7  -3     1423.06     1456.24     44.83 o
   6   7  -3      723.37      698.25     33.31 o
   1   8  -3      718.83      789.96     69.67 o
   2   8  -3     2233.70     2273.22     77.55 o
   3   8  -3      813.80      781.90     25.63 o
   4   8  -3     1758.77     1727.90     48.14 o
   5   8  -3       60.39       62.38     10.10 o
   1   9  -3     1240.05     1295.29    102.23 o
   2   9  -3      393.77      402.05     31.17 o
   3   9  -3       35.26       33.22      9.23 o
   4   9  -3      171.90      178.84     12.82 o
   5   9  -3      628.53      661.37     26.69 o
   1  10  -3     1565.26     1622.95    124.48 o
   2  10  -3      827.53      821.14     48.78 o
   3  10  -3     2477.08     2310.49     87.90 o
   4  10  -3       47.03       46.86     10.26 o
   5  10  -3       41.55       60.14     13.62 o
   1  11  -3     1155.68     1242.84    105.61 o
   2  11  -3      319.30      371.12     52.02 o
   3  11  -3      240.63      232.63     27.30 o
   4  11  -3      112.01      133.60     17.29 o
   1  12  -3       90.92       85.32     34.10 o
   2  12  -3      474.25      596.02     75.59 o
   3  12  -3      525.18      537.04     41.06 o
   1  13  -3      360.75      416.94     58.96 o
   2  13  -3      170.98      145.91     48.37 o
   2   0  -2     1921.51     1983.18     81.91 o
   4   0  -2     1028.77     1052.99     45.07 o
   6   0  -2     2080.24     2093.19     70.96 o
   1   1  -2     6630.81     6414.27    145.70 o
   2   1  -2     8637.59     8412.22    210.87 o
   3   1  -2     8759.79     8236.40    200.44 o
   4   1  -2     2001.95     2021.79     46.98 o
   5   1  -2       57.51       58.57      6.01 o
   6   1  -2       87.54       88.16      7.77 o
   7   1  -2      244.60      254.66     14.56 o
   0   2  -2       24.26       28.76      5.31 o
   1   2  -2    34099.29    27380.48    651.63 o
   2   2  -2      151.93      165.37      5.12 o
   3   2  -2     1322.46     1378.73     35.48 o
   4   2  -2        5.20        2.28      3.72 o
   5   2  -2     5537.79     5444.74    123.83 o
   6   2  -2      140.99      142.05      9.73 o
   7   2  -2      987.06     1043.03     34.88 o
   1   3  -2      466.36      517.80     13.33 o
   2   3  -2     6088.39     6321.01    148.01 o
   3   3  -2     5698.39     5561.08    135.04 o
   4   3  -2     2719.37     2722.49     68.84 o
   5   3  -2       24.75       23.46      5.03 o
   6   3  -2      188.90      194.63     11.55 o
   7   3  -2      493.98      498.00     20.91 o
   1   4  -2      216.27      253.45      8.90 o
   2   4  -2     1196.32     1256.79     32.67 o
   3   4  -2      174.91      195.12      6.61 o
   4   4  -2     1147.50     1128.58     31.72 o
   5   4  -2      422.04      429.08     16.89 o
   6   4  -2     1718.03     1702.42     46.36 o
   7   4  -2       49.06       48.66      9.52 o
   1   5  -2     6921.71     6924.67    224.98 o
   2   5  -2     3880.30     3934.21     99.89 o
   3   5  -2      954.50      931.30     24.54 o
   4   5  -2     1846.03     1864.77     49.86 o
   5   5  -2      176.24      181.74     10.93 o
   6   5  -2       44.49       43.64      7.61 o
   1   6  -2     5949.01     5699.86    188.90 o
   2   6  -2       24.99       32.93      5.48 o
   3   6  -2      561.79      596.68     17.15 o
   4   6  -2        4.09        8.81      6.54 o
   5   6  -2     2882.72     2893.73     97.46 o
   6   6  -2       86.42       70.33     12.52 o
   1   7  -2     1400.05     1294.02     58.19 o
   2   7  -2      964.24      960.20     35.50 o
   3   7  -2     1346.38     1389.00     38.09 o
   4   7  -2     1238.03     1231.45     36.50 o
   5   7  -2      193.13      211.09     16.84 o
   6   7  -2      177.73      199.93     19.48 o
   1   8  -2       78.95       79.49     12.38 o
   2   8  -2      816.08      823.61     39.61 o
   3   8  -2      282.48      284.70     13.21 o
   4   8  -2      680.11      678.27     22.81 o
   5   8  -2       82.28       87.21     10.74 o
   6   8  -2      851.87      872.49     39.22 o
   1   9  -2      153.84      175.11     17.33 o
   2   9  -2     1580.58     1516.25     64.94 o
   3   9  -2      690.20      672.05     23.83 o
   4   9  -2     1162.97     1167.07     35.60 o
   5   9  -2       98.32      107.93     12.22 o
   1  10  -2     2474.34     2476.08    174.48 o
   2  10  -2       91.00       89.18     17.18 o
   3  10  -2        9.11        6.94      9.35 o
   4  10  -2       80.35       79.92     12.61 o
   5  10  -2     1163.20     1166.40     39.24 o
   1  11  -2     1626.79     1604.88    123.90 o
   2  11  -2      252.54      257.61     24.54 o
   3  11  -2     1162.35     1097.12     60.48 o
   4  11  -2       89.17       81.08     13.10 o
   1  12  -2       31.24       32.66     28.36 o
   2  12  -2      287.86      285.67     54.23 o
   3  12  -2       89.66       48.51     22.59 o
   1  13  -2        6.65       45.36     33.73 o
   2  13  -2      691.36      631.99     77.86 o
   2   0  -1     4953.69     4740.23    149.19 o
   4   0  -1     3377.60     3265.64    102.98 o
   6   0  -1       88.36       91.92     13.06 o
   0   1  -1     1986.78     2056.77    128.78 o
   1   1  -1      375.26      414.67     24.49 o
   2   1  -1     2413.52     2452.89     61.01 o
   3   1  -1      592.34      663.34     21.29 o
   4   1  -1     1650.74     1669.36     39.86 o
   5   1  -1     1457.54     1428.84     34.63 o
   6   1  -1      686.29      699.88     21.17 o
   7   1  -1      463.69      475.43     21.67 o
   1   2  -1    12542.91    11466.00    252.04 o
   2   2  -1     1891.64     1979.04     41.77 o
   3   2  -1     3392.53     3489.42     96.49 o
   4   2  -1      320.75      324.98     10.57 o
   5   2  -1      361.90      341.50     12.63 o
   6   2  -1       18.53       14.53      5.85 o
   7   2  -1      803.67      799.30     25.89 o
   1   3  -1     9082.41     8716.58    191.75 o
   2   3  -1      373.19      398.57     15.86 o
   3   3  -1       12.87        9.80      3.14 o
   4   3  -1      370.09      398.91     17.39 o
   5   3  -1     1961.95     1962.70     44.84 o
   6   3  -1      997.12     1003.56     30.00 o
   7   3  -1      588.45      634.24     25.12 o
   1   4  -1      565.37      545.65     14.33 o
   2   4  -1     7406.31     7416.70    169.54 o
   3   4  -1      191.84      192.59      7.80 o
   4   4  -1     2738.54     2665.22     76.17 o
   5   4  -1      523.52      559.05     21.79 o
   6   4  -1       95.00       98.99      9.79 o
   7   4  -1       89.79      104.59     11.11 o
   1   5  -1     1037.66      991.24     24.25 o
   2   5  -1     1555.79     1631.48     42.41 o
   3   5  -1       38.69       36.38      4.05 o
   4   5  -1     1706.52     1745.02     46.81 o
   5   5  -1      421.65      383.55     48.89 o
   6   5  -1     1054.27     1087.00     36.72 o
   1   6  -1      305.40      300.41     13.50 o
   2   6  -1     1462.58     1472.73     37.61 o
   3   6  -1     8315.61     7795.29    160.45 o
   4   6  -1      595.12      575.59     20.01 o
   5   6  -1      418.83      462.16     29.39 o
   6   6  -1       62.64       61.25      7.57 o
   1   7  -1     6173.98     5976.91    183.94 o
   2   7  -1      334.45      328.43     11.93 o
   3   7  -1      658.47      632.99     18.20 o
   4   7  -1        1.71        5.22      6.78 o
   5   7  -1     1335.97     1304.35     49.41 o
   6   7  -1      860.97      920.49     38.11 o
   1   8  -1       64.50       56.66      9.58 o
   2   8  -1     5645.62     5536.95    164.99 o
   3   8  -1      303.12      303.16     12.65 o
   4   8  -1     1423.22     1418.19     41.68 o
   5   8  -1      107.73      107.73     11.29 o
   6   8  -1      142.20      158.88     19.25 o
   1   9  -1      905.44      838.36     54.72 o
   2   9  -1       93.03      115.54     25.33 o
   3   9  -1       45.38       42.80      9.90 o
   4   9  -1     1042.37      995.94     38.19 o
   5   9  -1      167.83      164.45     13.89 o
   1  10  -1      315.72      308.59     23.86 o
   2  10  -1      328.78      328.06     24.44 o
   3  10  -1     2500.24     2467.89     73.17 o
   4  10  -1      143.20      157.31     14.87 o
   5  10  -1      195.89      196.47     18.70 o
   1  11  -1     1424.94     1555.16    111.72 o
   2  11  -1      258.45      253.63     25.93 o
   3  11  -1      120.44      110.42     16.39 o
   4  11  -1      215.37      240.13     18.16 o
   1  12  -1       32.00       26.98     27.84 o
   2  12  -1     1677.61     1548.93    103.61 o
   3  12  -1      129.02      123.25     35.16 o
   1  13  -1      113.95      150.36     41.74 o
   2  13  -1      121.26      128.72     45.09 o
   1  14  -1      676.95      826.58     86.76 o
   2   0   0      295.29      329.13     18.54 o
   4   0   0     7244.42     7011.40    262.40 o
   6   0   0     3540.34     3551.02    116.92 o
   1   1   0      162.98      194.14      6.37 o
   2   1   0     6451.85     6125.58    160.31 o
   3   1   0     5901.03     5765.45    152.08 o
   4   1   0     2615.11     2678.06     66.72 o
   5   1   0     1047.76     1076.69     30.42 o
   6   1   0      588.92      611.21     19.02 o
   7   1   0      154.99      187.90     11.11 o
   0   2   0     2198.59     2216.57     93.17 o
   1   2   0     1670.04     1769.66     50.61 o
   2   2   0     1121.67     1190.26     29.92 o
   3   2   0      522.98      512.84     19.81 o
   4   2   0      798.10      835.31     23.66 o
   5   2   0     2271.92     2306.85     59.40 o
   6   2   0       53.26       52.26      6.71 o
   7   2   0      751.94      781.14     26.25 o
   1   3   0     1024.80     1108.46     29.29 o
   2   3   0    10052.88     9250.63    226.47 o
   3   3   0     5065.30     4918.22    118.58 o
   4   3   0     2048.28     2032.61     51.93 o
   5   3   0      674.47      669.27     21.48 o
   6   3   0      146.96      162.05      8.95 o
   7   3   0      254.01      267.24     15.62 o
   0   4   0    36655.98    29710.63    943.63 o
   1   4   0      105.45      112.62      5.38 o
   2   4   0     2553.47     2616.30     61.05 o
   3   4   0        0.29        0.00      4.25 o
   4   4   0     5923.33     5960.86    163.23 o
   5   4   0      328.05      329.46     13.96 o
   6   4   0     2281.84     2383.11     80.11 o
   7   4   0       68.41       43.55      9.15 o
   1   5   0      167.00      155.73      6.40 o
   2   5   0     3030.09     3144.49     73.08 o
   3   5   0     2031.29     2004.11     59.86 o
   4   5   0      106.99      117.13      7.31 o
   5   5   0     1040.55     1104.63     41.17 o
   6   5   0      201.32      230.67     18.27 o
   0   6   0      309.32      362.84     18.58 o
   1   6   0     2613.72     2639.41     76.12 o
   2   6   0       14.49       20.54      3.99 o
   3   6   0      125.36      119.64      6.58 o
   4   6   0      657.87      665.29     19.70 o
   5   6   0     1520.62     1507.33     66.44 o
   6   6   0      150.82      138.78     16.05 o
   1   7   0      928.63      901.57     33.02 o
   2   7   0     2831.94     2810.92     67.51 o
   3   7   0     1795.56     1786.72     48.11 o
   4   7   0       59.75       65.44      6.84 o
   5   7   0      608.60      609.66     25.94 o
   6   7   0       12.79       10.79     12.55 o
   0   8   0     1195.63     1170.84     51.72 o
   1   8   0        3.92        5.19      8.69 o
   2   8   0     3055.29     3003.76     78.81 o
   3   8   0        0.39        0.77      5.70 o
   4   8   0     2160.75     2176.33     58.83 o
   5   8   0        1.65        0.00      6.19 o
   6   8   0     1204.79     1214.05     49.19 o
   1   9   0      119.07      120.98     10.37 o
   2   9   0     2558.07     2467.13     66.24 o
   3   9   0      419.47      391.30     16.25 o
   4   9   0      596.20      555.65     20.81 o
   5   9   0      211.97      196.44     14.37 o
   1  10   0     1413.07     1408.94     63.18 o
   2  10   0      450.46      435.78     30.21 o
   3  10   0        1.72        1.33      7.49 o
   4  10   0       14.36       18.00      8.44 o
   5  10   0      451.49      458.37     25.35 o
   1  11   0      371.53      382.90     28.17 o
   2  11   0      444.60      426.49     20.79 o
   3  11   0      947.38      897.18     34.69 o
   4  11   0      427.17      390.50     21.58 o
   1  12   0       60.46       84.03     32.75 o
   2  12   0      258.31      287.02     31.72 o
   3  12   0        9.14        0.00     13.53 o
   1  13   0       22.88       43.37     31.49 o
   2  13   0      824.69      816.24     63.75 o
   1  14   0      486.11      591.97     70.62 o
   2   0   1     4717.78     4639.50    170.33 o
   4   0   1     2923.13     2841.76    114.09 o
   6   0   1      106.29      119.80     12.84 o
   0   1   1     2199.05     2304.92     85.81 o
   1   1   1      783.28      816.98     23.75 o
   2   1   1     2642.46     2613.88     66.68 o
   3   1   1      642.50      742.80     21.73 o
   4   1   1     1716.13     1708.58     47.74 o
   5   1   1     1259.42     1276.81     40.52 o
   6   1   1      744.34      746.85     23.92 o
   7   1   1      504.22      536.77     18.40 o
   1   2   1    11352.22    10611.94    267.29 o
   2   2   1     1944.65     2081.89     63.36 o
   3   2   1     3648.56     3658.24     97.06 o
   4   2   1      304.98      328.28     13.46 o
   5   2   1      486.46      484.77     15.77 o
   6   2   1       16.41        7.98      7.51 o
   7   2   1      698.67      696.07     22.98 o
   0   3   1     1681.72     1782.51     59.00 o
   1   3   1     8036.16     7841.64    231.58 o
   2   3   1      231.17      257.70     10.07 o
   3   3   1       13.99       18.72      6.84 o
   4   3   1      232.21      247.70     11.88 o
   5   3   1     1648.36     1663.46     47.47 o
   6   3   1      925.00      960.24     29.91 o
   7   3   1      576.99      567.97     23.73 o
   1   4   1      530.33      525.52     15.70 o
   2   4   1     7665.82     7520.96    168.83 o
   3   4   1      238.52      235.61      9.49 o
   4   4   1     2747.47     2743.35     68.33 o
   5   4   1      524.02      528.03     18.54 o
   6   4   1      132.18      145.20     14.36 o
   7   4   1       88.95       92.73      9.96 o
   0   5   1    12582.27    12043.20    383.75 o
   1   5   1      937.83      901.68     34.89 o
   2   5   1     1777.71     1866.18     41.92 o
   3   5   1       34.74       40.62      5.44 o
   4   5   1     2069.89     2058.78     56.81 o
   5   5   1      466.91      489.95     19.63 o
   6   5   1     1168.17     1217.69     43.70 o
   1   6   1      425.84      391.62     16.04 o
   2   6   1     1543.18     1558.97     41.36 o
   3   6   1     7422.73     7220.84    170.74 o
   4   6   1      534.83      521.58     22.45 o
   5   6   1      483.14      464.71     27.62 o
   6   6   1       64.23       55.26     13.38 o
   0   7   1     2446.09     2420.80     80.25 o
   1   7   1     5383.14     5430.74    159.79 o
   2   7   1      290.08      275.74     12.08 o
   3   7   1      595.12      576.26     25.42 o
   4   7   1       35.83       36.09      5.92 o
   5   7   1     1353.46     1282.33     46.70 o
   6   7   1      862.61      908.62     48.69 o
   1   8   1       90.56       95.97      7.79 o
   2   8   1     6035.03     5778.51    144.04 o
   3   8   1      404.46      403.81     16.37 o
   4   8   1     1501.44     1492.45     46.67 o
   5   8   1      117.90      116.23     11.36 o
   6   8   1      174.36      156.80     12.64 o
   0   9   1     8337.70     7770.76    314.21 o
   1   9   1      839.93      801.97     31.60 o
   2   9   1       55.10       54.89      7.80 o
   3   9   1       39.95       36.15      7.62 o
   4   9   1     1199.53     1178.78     34.37 o
   5   9   1      199.89      201.31     14.95 o
   1  10   1      326.40      316.30     21.83 o
   2  10   1      283.45      283.92     23.29 o
   3  10   1     2346.42     2279.03     64.44 o
   4  10   1      117.96      119.36     11.87 o
   5  10   1      267.04      278.86     15.76 o
   1  11   1     1249.05     1263.28     60.44 o
   2  11   1      266.39      262.00     16.25 o
   3  11   1       97.44       97.56     19.79 o
   4  11   1      255.23      256.64     15.18 o
   1  12   1       56.23       94.31     33.12 o
   2  12   1     1913.39     1780.57     58.18 o
   3  12   1      165.69      159.17     15.35 o
   1  13   1      163.17      193.48     41.86 o
   2  13   1      112.68      126.95     22.44 o
   1  14   1      549.88      729.50     80.47 o
   2   0   2     2108.19     2135.42     63.60 o
   4   0   2     1518.67     1579.76     64.08 o
   6   0   2     1909.68     1984.88     84.92 o
   1   1   2     6381.90     6315.97    250.37 o
   2   1   2    10154.24     9778.80    275.51 o
   3   1   2     8415.13     7921.40    208.65 o
   4   1   2     1904.31     1920.20     54.65 o
   5   1   2      109.59      105.76      9.25 o
   6   1   2      113.69      104.99     11.15 o
   7   1   2      294.52      348.28     14.24 o
   0   2   2       16.23       16.56      3.13 o
   1   2   2    34241.13    26968.59    742.85 o
   2   2   2      155.68      184.45     10.71 o
   3   2   2     1243.00     1293.27     42.99 o
   4   2   2        7.93        2.08      5.25 o
   5   2   2     5751.09     5659.08    149.29 o
   6   2   2      135.25      148.38     10.83 o
   7   2   2     1197.42     1240.92     32.21 o
   2   3   2     7595.80     7536.29    215.31 o
   3   3   2     5345.78     5261.84    162.86 o
   4   3   2     2589.39     2663.65     73.56 o
   5   3   2       32.76       44.67      8.00 o
   6   3   2      232.36      241.77     12.76 o
   7   3   2      502.51      511.21     26.63 o
   0   4   2     5422.13     5429.41    212.71 o
   1   4   2      216.89      239.11      8.68 o
   2   4   2     1025.57     1044.40     33.29 o
   3   4   2      177.58      201.86     10.81 o
   4   4   2     1300.96     1270.02     36.75 o
   5   4   2      385.76      375.16     15.24 o
   6   4   2     1566.52     1566.86     48.89 o
   7   4   2       53.89       78.58     19.61 o
   1   5   2     6799.51     6847.58    171.07 o
   2   5   2     3811.14     3866.18     91.58 o
   3   5   2      982.81      957.90     30.55 o
   4   5   2     2097.53     2065.22     57.31 o
   5   5   2      180.50      176.36     11.81 o
   6   5   2       38.28       32.11     14.18 o
   0   6   2      341.82      317.10     13.81 o
   1   6   2     5849.59     5801.99    159.60 o
   2   6   2       20.01       19.70      4.28 o
   3   6   2      511.64      507.71     17.85 o
   4   6   2        2.40        1.15      4.03 o
   5   6   2     2902.41     2878.37     79.82 o
   6   6   2       68.12      110.29     26.19 o
   1   7   2     1256.79     1207.82     37.50 o
   2   7   2     1297.87     1292.71     33.56 o
   3   7   2     1209.58     1310.74     42.57 o
   4   7   2     1338.10     1291.82     40.67 o
   5   7   2      159.41      160.88     11.88 o
   6   7   2      192.17      207.10     23.64 o
   0   8   2     3589.85     3566.39    117.07 o
   1   8   2       76.18       73.81      6.64 o
   2   8   2      612.43      578.97     26.14 o
   3   8   2      286.48      284.17     14.41 o
   4   8   2      592.16      562.72     23.19 o
   5   8   2       70.07       62.58     10.86 o
   6   8   2      766.20      755.50     66.60 o
   1   9   2      161.90      165.38     10.50 o
   2   9   2     1228.51     1202.24     36.64 o
   3   9   2      735.88      732.54     26.91 o
   4   9   2     1183.00     1197.23     40.43 o
   5   9   2       83.54       78.90     13.48 o
   0  10   2       79.73       95.88     19.43 o
   1  10   2     2378.92     2495.15     85.22 o
   2  10   2       76.48       64.27     10.17 o
   3  10   2        6.99        5.94      7.80 o
   4  10   2       80.69       68.41      9.84 o
   5  10   2     1123.69     1130.04     38.86 o
   1  11   2     1560.47     1575.04     56.84 o
   2  11   2      197.41      217.97     19.49 o
   3  11   2     1065.38     1042.76     38.94 o
   4  11   2       97.12       86.21     11.11 o
   1  12   2       24.62       65.59     30.02 o
   2  12   2      307.03      308.23     18.73 o
   3  12   2       87.47       73.23     12.87 o
   1  13   2       24.64       32.72     31.67 o
   2  13   2      636.95      588.95     40.77 o
   2   0   3     5931.80     5848.80    327.60 o
   4   0   3     2153.27     2169.22     81.92 o
   6   0   3      396.60      408.48     27.83 o
   0   1   3     3270.20     3322.80    119.00 o
   1   1   3     2666.36     2780.51    105.21 o
   2   1   3     4534.08     4617.21    125.95 o
   3   1   3      219.20      227.66      9.76 o
   4   1   3     1646.14     1624.28     48.50 o
   5   1   3     1118.82     1122.63     35.26 o
   6   1   3      876.15      850.42     30.71 o
   7   1   3      579.99      585.83     23.14 o
   1   2   3     2656.69     2798.31     74.30 o
   2   2   3      162.01      195.60     16.13 o
   3   2   3     6301.95     6068.06    190.47 o
   4   2   3       98.10       86.95      7.44 o
   5   2   3      823.99      840.34     27.34 o
   6   2   3      202.84      208.15     13.50 o
   7   2   3      668.30      685.62     24.99 o
   0   3   3     9109.70     8916.72    276.82 o
   1   3   3     5333.45     5358.97    147.22 o
   3   3   3      397.66      408.39     18.64 o
   4   3   3      388.64      370.14     15.40 o
   5   3   3     1760.22     1752.76     47.92 o
   6   3   3      526.09      566.16     20.69 o
   7   3   3      207.71      229.33     20.12 o
   1   4   3     3229.17     3388.48     85.85 o
   2   4   3     5511.55     5375.74    184.16 o
   3   4   3      539.86      547.15     20.15 o
   4   4   3     2731.44     2640.94     86.07 o
   5   4   3      245.21      265.81     13.72 o
   6   4   3      111.38      120.64     17.06 o
   0   5   3     3541.56     3510.03    111.29 o
   1   5   3     1922.60     2040.98     57.72 o
   2   5   3     4047.29     4240.54    110.95 o
   3   5   3      268.16      277.57     11.98 o
   4   5   3      565.32      579.39     23.69 o
   5   5   3     1051.49     1037.66     41.37 o
   6   5   3     1805.67     1799.01     66.31 o
   1   6   3     2811.90     2888.10     80.82 o
   2   6   3      552.91      576.87     16.49 o
   3   6   3     5550.37     5358.70    137.52 o
   4   6   3      166.35      152.51     20.06 o
   5   6   3      232.89      237.25     17.43 o
   6   6   3      122.00       96.44     19.78 o
   0   7   3     3561.49     3655.23    119.46 o
   1   7   3     3483.31     3459.12     97.31 o
   2   7   3      105.39      104.63      8.31 o
   3   7   3      267.61      273.20     13.17 o
   4   7   3      128.32      134.53      9.32 o
   5   7   3     1532.10     1524.89     65.18 o
   6   7   3      537.93      538.97     55.27 o
   1   8   3      741.03      755.11     25.52 o
   2   8   3     2095.18     2124.38     65.33 o
   3   8   3      822.92      839.81     28.73 o
   4   8   3     1708.33     1693.52     53.73 o
   5   8   3       54.21       57.96     11.32 o
   0   9   3     2922.42     2929.34     97.39 o
   1   9   3     1271.44     1303.98     40.24 o
   2   9   3      558.04      542.74     21.12 o
   3   9   3       40.37       51.15      8.74 o
   4   9   3      282.05      269.15     14.53 o
   5   9   3      669.14      665.66     36.50 o
   1  10   3     1639.51     1634.93     58.02 o
   2  10   3      981.30      914.39     32.83 o
   3  10   3     2654.17     2578.65     90.27 o
   4  10   3       44.40       42.55     10.17 o
   5  10   3       15.49        0.02     12.84 o
   1  11   3     1280.93     1276.88     47.73 o
   2  11   3      273.63      260.79     25.67 o
   3  11   3      241.09      251.57     16.68 o
   4  11   3      105.89       93.96     13.66 o
   1  12   3       84.49       98.80     47.30 o
   2  12   3      673.09      704.12     30.31 o
   3  12   3      519.12      515.72     25.19 o
   1  13   3      373.50      417.12     56.63 o
   2  13   3      208.52      209.09     25.76 o
   4   0   4      447.18      492.18     24.23 o
   6   0   4     4436.06     4274.76    158.45 o
   1   1   4     3849.60     3842.37    140.66 o
   2   1   4     3088.98     3045.14    129.00 o
   3   1   4     3814.11     3764.09    104.47 o
   4   1   4     2774.04     2712.61     74.15 o
   5   1   4      134.64      142.22     10.65 o
   6   1   4      234.58      244.90     14.64 o
   7   1   4      357.10      349.36     18.53 o
   0   2   4      578.23      601.79     25.93 o
   1   2   4     6326.62     6170.82    173.67 o
   2   2   4      857.81      984.24     38.70 o
   3   2   4     1003.51     1026.38     33.02 o
   4   2   4       33.17       36.63      6.08 o
   5   2   4     2309.75     2270.63     65.26 o
   6   2   4      122.83      120.75     11.71 o
   7   2   4      433.17      456.27     28.05 o
   1   3   4     7032.41     7417.32    172.09 o
   2   3   4     4128.71     4191.58    173.04 o
   3   3   4     3867.63     3797.10    142.93 o
   4   3   4     1505.55     1445.65     48.55 o
   5   3   4      136.85      136.15     10.42 o
   6   3   4       71.95       50.18     12.60 o
   0   4   4     5369.25     5273.35    165.67 o
   1   4   4      572.29      558.75     15.28 o
   2   4   4     2162.53     2133.40     80.81 o
   3   4   4      797.83      788.86     33.92 o
   4   4   4     1075.01     1097.80     38.97 o
   5   4   4      307.09      290.93     22.85 o
   6   4   4     2401.69     2400.60     77.52 o
   1   5   4      965.88      991.87     26.53 o
   2   5   4     1924.19     1905.56     55.64 o
   3   5   4     3929.84     3810.52    116.30 o
   4   5   4     1054.19     1114.03     72.55 o
   5   5   4      314.66      302.52     19.76 o
   6   5   4      142.18      138.31     19.56 o
   0   6   4     1533.43     1622.91     53.94 o
   1   6   4     3952.09     3883.14     87.45 o
   2   6   4       38.84       32.19      5.50 o
   3   6   4      173.99      178.31     10.77 o
   4   6   4       59.59       59.62      9.32 o
   5   6   4     1616.57     1664.82    104.07 o
   6   6   4      146.52      175.88     22.71 o
   1   7   4     1064.22     1078.76     33.96 o
   2   7   4     1262.98     1281.92     40.61 o
   3   7   4     2395.47     2410.54     71.28 o
   4   7   4      251.49      236.21     18.55 o
   5   7   4      217.11      205.46     16.44 o
   6   7   4       68.78       69.62     20.00 o
   0   8   4     2471.57     2527.59     72.09 o
   1   8   4      334.91      335.43     15.00 o
   2   8   4     1415.02     1424.94     44.45 o
   3   8   4       69.66       70.99      8.90 o
   4   8   4     1434.41     1383.62     45.34 o
   5   8   4       56.15       44.04     20.06 o
   1   9   4      606.77      600.59     31.25 o
   2   9   4     2293.16     2221.87     68.69 o
   3   9   4      631.82      621.56     24.42 o
   4   9   4      911.54      975.31     35.19 o
   5   9   4       48.52       36.06     12.62 o
   0  10   4      153.77      133.17     18.81 o
   1  10   4     1502.24     1499.97     54.93 o
   2  10   4      412.88      422.26     24.24 o
   3  10   4       22.57       11.05     10.67 o
   4  10   4      173.40      181.14     14.23 o
   1  11   4      820.35      809.73     34.81 o
   2  11   4      645.80      645.67     27.11 o
   3  11   4     1088.57     1082.61     40.64 o
   4  11   4      446.74      441.05     26.87 o
   1  12   4      245.74      293.03     26.30 o
   2  12   4      373.21      404.82     21.72 o
   3  12   4      312.34      304.81     19.54 o
   1  13   4       13.24       17.86     29.06 o
   2  13   4      557.35      627.91     32.85 o
   4   0   5     4119.78     4060.80    161.91 o
   6   0   5       73.18       66.35     14.45 o
   0   1   5     5277.92     5210.08    303.94 o
   1   1   5     4794.33     4743.24    279.81 o
   3   1   5      273.87      319.03     17.13 o
   4   1   5     1166.05     1133.60     35.22 o
   5   1   5     1888.87     1854.54     56.12 o
   6   1   5     1031.07     1047.62     33.16 o
   1   2   5     5936.16     5844.52    481.12 o
   2   2   5        6.26       13.00      5.06 o
   3   2   5     3675.39     3433.10    130.24 o
   4   2   5      260.05      257.77     13.21 o
   5   2   5      332.04      349.31     15.16 o
   6   2   5       25.55       13.08     11.32 o
   0   3   5     2663.72     2745.50     86.50 o
   1   3   5     5674.06     5847.98    144.34 o
   2   3   5     1409.98     1393.01     82.80 o
   3   3   5      229.33      228.09     12.30 o
   4   3   5     1175.22     1143.47     46.95 o
   5   3   5     1958.83     1938.67     69.80 o
   6   3   5     1347.31     1291.15     50.59 o
   1   4   5      229.52      214.69      7.07 o
   2   4   5     4612.24     4426.34    146.91 o
   3   4   5      563.73      493.55     39.25 o
   4   4   5     3267.63     3113.72    182.86 o
   5   4   5      684.96      667.45     38.81 o
   6   4   5        7.69        0.00     16.14 o
   0   5   5     4603.64     4613.77    144.58 o
   1   5   5     4018.42     4149.04     95.19 o
   2   5   5       89.01       84.36      6.53 o
   3   5   5      608.31      613.39     47.60 o
   4   5   5      627.74      648.51     50.64 o
   5   5   5      590.93      723.27     56.35 o
   6   5   5      417.99      456.25     32.14 o
   1   6   5      987.71      967.09     22.97 o
   2   6   5      352.65      367.65     15.33 o
   3   6   5     5435.36     5147.52    148.85 o
   4   6   5      245.86      235.51     17.05 o
   5   6   5      236.89      175.12     30.75 o
   6   6   5       63.15       55.35     19.11 o
   0   7   5     3475.91     3490.14    112.35 o
   1   7   5     2702.33     2756.34     62.79 o
   2   7   5      438.37      443.05     18.21 o
   3   7   5      133.19      147.22     12.48 o
   4   7   5      793.17      730.41     35.21 o
   5   7   5      822.17      796.25     40.42 o
   1   8   5      533.33      555.37     23.36 o
   2   8   5     2279.35     2255.01     69.66 o
   3   8   5      164.97      161.85     11.44 o
   4   8   5     1849.69     1816.16     74.16 o
   5   8   5       39.24       32.14     14.19 o
   0   9   5     1130.89     1142.85     41.77 o
   1   9   5      719.88      740.27     38.36 o
   2   9   5      262.26      238.45     19.01 o
   3   9   5       12.64       15.12     12.21 o
   4   9   5      337.64      360.76     18.70 o
   5   9   5      160.74      185.66     19.75 o
   1  10   5      583.00      570.03     25.47 o
   2  10   5      980.65     1003.13     42.39 o
   3  10   5     1537.86     1623.83     62.24 o
   4  10   5        5.98        0.00      8.96 o
   1  11   5     1167.05     1248.49     67.68 o
   2  11   5       41.19       46.22     10.91 o
   3  11   5       51.31       56.62     13.23 o
   4  11   5      154.12      177.74     22.10 o
   1  12   5      144.28      168.19     21.98 o
   2  12   5     1312.79     1294.53    103.98 o
   3  12   5       99.00       76.04     13.48 o
   1  13   5      165.10      189.49     36.03 o
   4   0   6     1388.56     1248.40     74.61 o
   6   0   6     1468.09     1433.28     81.16 o
   3   1   6     3842.39     3609.04    212.17 o
   4   1   6      298.57      307.49     22.59 o
   5   1   6      825.03      815.29     32.84 o
   6   1   6       55.49       48.14     12.87 o
   0   2   6      395.75      379.56     30.66 o
   1   2   6     3445.87     3068.82    170.89 o
   2   2   6      569.09      566.16     26.35 o
   3   2   6      263.58      269.81     26.06 o
   4   2   6      155.48      156.68     24.86 o
   5   2   6     1347.16     1373.17     58.17 o
   6   2   6       39.00       30.60     18.19 o
   1   3   6      716.80      735.49     23.31 o
   2   3   6     2089.98     2051.35     77.55 o
   3   3   6     3285.49     3179.46    185.01 o
   4   3   6      216.86      208.33     26.61 o
   5   3   6      118.71      124.68     19.20 o
   6   3   6      106.95       93.44     26.10 o
   0   4   6     8181.08     8088.36    252.36 o
   1   4   6      250.37      251.08      8.09 o
   2   4   6      945.21      964.36     37.51 o
   3   4   6      190.28      186.73     24.55 o
   4   4   6     1292.69     1209.76     82.34 o
   5   4   6      353.55      381.46     39.71 o
   6   4   6     1328.25     1379.63     68.64 o
   1   5   6      573.74      583.84     14.90 o
   2   5   6     2506.32     2534.18     73.58 o
   3   5   6     1245.82     1213.86     51.80 o
   4   5   6     1434.32     1327.76     78.39 o
   5   5   6      244.73      274.78     35.57 o
   6   5   6       32.31        1.71     18.65 o
   0   6   6     1036.42     1080.76     39.11 o
   1   6   6     1653.31     1649.17     38.62 o
   2   6   6      125.65      142.13      9.41 o
   3   6   6       92.60       79.45      9.99 o
   4   6   6      120.96      120.20     13.58 o
   5   6   6     1902.64     1847.67    114.36 o
   6   6   6       66.48       71.86     21.76 o
   1   7   6     2017.72     1974.44     51.10 o
   2   7   6      790.37      733.89     26.54 o
   3   7   6     2155.11     2118.19     64.11 o
   4   7   6      624.14      551.82     29.56 o
   5   7   6      148.46      151.03     20.24 o
   0   8   6     4661.95     4788.99    192.09 o
   1   8   6      911.98      934.90     43.27 o
   2   8   6      729.17      744.24     28.10 o
   3   8   6      175.39      163.14     11.94 o
   4   8   6      803.88      791.91     44.54 o
   5   8   6      285.44      238.21     20.61 o
   1   9   6      773.22      816.00     40.80 o
   2   9   6     1204.99     1174.73     48.20 o
   3   9   6      670.38      671.18     26.37 o
   4   9   6      971.84      936.93     74.96 o
   0  10   6      430.61      434.59     35.11 o
   1  10   6     2496.77     2564.55     93.56 o
   2  10   6      243.01      264.59     19.03 o
   3  10   6       38.35       31.69     12.05 o
   4  10   6       95.82       90.02     12.30 o
   1  11   6      446.61      509.73     28.71 o
   2  11   6      141.94      150.26     16.55 o
   3  11   6     1192.08     1259.31     52.88 o
   1  12   6      160.33      219.15     40.65 o
   2  12   6      241.24      266.22     21.09 o
   1  13   6      207.84      260.26     43.52 o
   6   0   7      114.06       91.98     30.72 o
   0   1   7     5870.58     5680.55    326.37 o
   1   1   7     4689.93     5149.28    284.85 o
   3   1   7      640.09      602.87     49.01 o
   4   1   7     1612.83     1471.68    102.82 o
   5   1   7     1121.28     1116.62     56.31 o
   6   1   7     1074.10     1110.59     60.34 o
   1   2   7      916.51      880.90     59.08 o
   2   2   7       87.06      100.67     17.52 o
   3   2   7     8007.61     7368.26    396.62 o
   4   2   7      210.80      201.24     27.74 o
   5   2   7      812.76      827.64     46.42 o
   6   2   7       37.92       73.38     20.73 o
   0   3   7     6043.93     6118.57    377.16 o
   1   3   7     1311.46     1307.66     46.21 o
   2   3   7      500.01      490.23     24.03 o
   3   3   7        8.13        2.95     14.03 o
   4   3   7      905.51      884.86     64.05 o
   5   3   7      827.65      883.02     44.90 o
   6   3   7      755.21      713.73     52.04 o
   1   4   7      315.35      321.56     10.79 o
   2   4   7     4229.99     4213.32    136.91 o
   3   4   7       47.61       47.88     18.54 o
   4   4   7     1864.49     1799.43    110.40 o
   5   4   7        1.43        0.00     23.23 o
   6   4   7       96.61       58.49     22.10 o
   0   5   7     5999.60     5898.10    190.92 o
   1   5   7     2509.70     2509.36     53.20 o
   2   5   7      857.07      897.59     35.67 o
   3   5   7      176.82      167.66     31.01 o
   4   5   7     1177.71     1113.29     77.59 o
   5   5   7     1212.28     1181.58     82.53 o
   6   5   7      620.93      641.63     43.06 o
   1   6   7     2231.35     2207.45     51.24 o
   2   6   7       75.26       77.12      8.08 o
   3   6   7     2085.07     2004.81     86.54 o
   4   6   7      172.52      146.26     16.48 o
   5   6   7      390.09      448.74     47.11 o
   0   7   7     5255.18     5382.27    223.71 o
   1   7   7      328.25      322.35     17.16 o
   2   7   7      187.21      170.54     11.31 o
   3   7   7      227.72      194.26     14.52 o
   4   7   7      488.10      437.94     28.25 o
   5   7   7      704.16      700.37     37.78 o
   1   8   7       52.70       60.71     10.45 o
   2   8   7     1730.67     1758.23     65.21 o
   3   8   7       54.82       53.52      9.30 o
   4   8   7     1402.24     1340.17     66.74 o
   5   8   7      188.21      156.99     18.02 o
   0   9   7     2524.82     2650.43    139.71 o
   1   9   7      615.54      652.64     29.99 o
   2   9   7      321.16      362.64     20.50 o
   3   9   7       26.75       21.66     10.96 o
   4   9   7      608.68      624.87     34.20 o
   1  10   7      406.17      476.33     31.11 o
   2  10   7       72.83       95.92     21.10 o
   3  10   7      895.90      850.86     46.61 o
   4  10   7        0.09        0.00     13.94 o
   1  11   7      354.67      392.05     23.11 o
   2  11   7       64.15       85.18     18.03 o
   3  11   7        8.72       17.36     15.41 o
   1  12   7       55.94       32.44     26.18 o
   2  12   7      940.00      997.28     43.65 o
   4   0   8     1581.32     1530.11     87.01 o
   6   0   8     1456.04     1507.77    105.33 o
   1   1   8      433.97      441.09     41.31 o
   3   1   8      617.25      605.35     47.02 o
   4   1   8     1471.28     1427.60     89.71 o
   5   1   8      144.01      151.07     21.44 o
   6   1   8      159.63      145.73     25.30 o
   0   2   8      351.69      382.50     32.59 o
   1   2   8     3742.66     3857.26    173.48 o
   3   2   8      114.57      104.57     21.82 o
   4   2   8      112.12      119.85     25.78 o
   5   2   8     1543.15     1529.62    118.71 o
   6   2   8       30.79       59.86     21.06 o
   1   3   8     1206.12     1249.99     72.12 o
   2   3   8     2521.92     2535.77    144.43 o
   3   3   8     1193.20     1153.44     76.02 o
   4   3   8      708.45      719.03     55.89 o
   5   3   8      418.43      416.28     31.40 o
   6   3   8       41.71       20.29     21.46 o
   0   4   8     3721.85     3781.04    133.20 o
   1   4   8      275.21      282.12     10.55 o
   2   4   8      407.79      419.76     23.96 o
   3   4   8       25.43       41.80     18.91 o
   4   4   8      778.79      638.65     52.60 o
   5   4   8       81.15       87.04     27.53 o
   6   4   8      820.13      796.11     49.28 o
   1   5   8     1127.32     1127.82     30.14 o
   2   5   8     2237.71     2176.89     91.42 o
   3   5   8      687.20      718.16     36.67 o
   4   5   8     1615.51     1558.75    101.28 o
   5   5   8       58.39       61.26     27.50 o
   0   6   8     1061.38     1018.15     38.06 o
   1   6   8     2886.34     2826.28     81.77 o
   2   6   8       30.72       30.07     10.67 o
   3   6   8       21.05       17.18     11.38 o
   4   6   8      316.58      279.62     28.21 o
   5   6   8     1015.77     1038.30     53.22 o
   1   7   8      292.72      310.72     17.83 o
   2   7   8      725.00      682.50     28.88 o
   3   7   8     2040.03     1863.78     79.43 o
   4   7   8      431.54      398.55     27.68 o
   5   7   8       58.08       33.83     21.36 o
   0   8   8     4626.79     4670.56    251.27 o
   1   8   8      348.75      378.83     20.92 o
   2   8   8      174.49      162.50     17.47 o
   3   8   8       12.16        9.40     12.33 o
   4   8   8      759.83      703.72     40.50 o
   1   9   8       66.32       85.86     14.75 o
   2   9   8     2356.81     2439.30    102.25 o
   3   9   8      506.18      521.60     37.18 o
   4   9   8      729.67      750.98     43.25 o
   1  10   8      949.49     1004.79     51.41 o
   2  10   8       58.94       59.97     15.56 o
   3  10   8       31.56       14.70     14.98 o
   2  11   8      406.29      414.24     41.86 o
   4   0   9     3059.73     3044.26    178.50 o
   6   0   9      284.26      274.50     44.13 o
   0   1   9     5881.92     5399.69    313.91 o
   4   1   9      264.78      267.11     35.54 o
   5   1   9     1060.26     1057.25     56.86 o
   6   1   9      739.95      737.70     75.01 o
   1   2   9     1098.25     1109.92     75.07 o
   3   2   9     2887.73     2781.45    161.04 o
   4   2   9       14.97        0.83     19.83 o
   5   2   9      212.52      249.35     27.32 o
   0   3   9     2838.61     2894.77    167.27 o
   1   3   9     2253.91     2242.39    145.20 o
   2   3   9      759.28      720.42     52.48 o
   3   3   9        0.42       10.01     18.57 o
   4   3   9      986.70      912.36     67.64 o
   5   3   9     1558.49     1507.25    103.12 o
   1   4   9     1530.66     1511.20     52.60 o
   2   4   9     4450.96     4239.38    167.72 o
   3   4   9      154.41      149.68     26.46 o
   4   4   9     1459.14     1353.02     90.39 o
   5   4   9       80.19       67.00     28.08 o
   0   5   9      930.27     1046.24     47.47 o
   1   5   9     1616.68     1624.12     58.59 o
   2   5   9      367.95      341.25     29.26 o
   3   5   9      109.01      106.52     15.00 o
   4   5   9      169.78      166.29     31.43 o
   5   5   9      495.38      519.39     52.94 o
   1   6   9     1138.33     1152.51     55.37 o
   2   6   9      245.33      239.94     20.09 o
   3   6   9     2476.51     2481.80    108.69 o
   4   6   9       51.92       39.09     14.25 o
   5   6   9      129.43      113.54     18.34 o
   0   7   9      452.91      457.88     36.61 o
   1   7   9     1593.38     1709.39     75.65 o
   2   7   9      385.34      390.14     26.32 o
   3   7   9      127.84      101.87     16.36 o
   4   7   9      531.97      564.24     40.83 o
   1   8   9       94.20      101.62     20.93 o
   2   8   9     1302.64     1390.17     89.31 o
   3   8   9      142.44      118.12     17.61 o
   4   8   9      611.59      658.15     37.84 o
   1   9   9      502.76      514.02     43.70 o
   2   9   9      741.60      709.37     40.10 o
   3   9   9       32.17       21.84     14.57 o
   2  10   9       35.25       42.32     25.87 o
   3  10   9      955.85      974.92     53.76 o
   2  11   9       18.17       33.51     24.58 o
   4   0  10      422.16      386.74     42.26 o
   1   1  10     1056.18     1055.16     71.02 o
   4   1  10      634.43      525.83     48.92 o
   5   1  10      164.20      167.30     25.60 o
   1   2  10     3380.24     3389.17    209.53 o
   3   2  10      663.59      634.60     53.34 o
   4   2  10      101.31      117.18     29.31 o
   5   2  10     1330.69     1298.34     67.38 o
   1   3  10     1861.09     1915.07    124.76 o
   2   3  10     1206.46     1337.33     64.55 o
   3   3  10     1640.38     1617.37    103.21 o
   4   3  10      515.63      475.87     46.56 o
   5   3  10      200.25      188.69     35.69 o
   0   4  10     2576.14     2677.17    145.20 o
   1   4  10       34.72       25.88     22.63 o
   2   4  10      843.23      867.77     44.05 o
   3   4  10       10.76       12.49     13.10 o
   4   4  10      267.82      264.62     37.87 o
   5   4  10       24.63       16.48     26.12 o
   1   5  10      202.56      207.62     27.32 o
   2   5  10     1471.25     1378.11     59.68 o
   3   5  10     1442.74     1459.59     68.26 o
   4   5  10      469.93      521.31     33.56 o
   5   5  10       17.26        7.46     30.14 o
   0   6  10      165.48      170.80     22.37 o
   1   6  10     2096.09     2110.08    125.59 o
   2   6  10      191.83      194.10     28.94 o
   3   6  10       95.73       88.16     16.09 o
   4   6  10       92.10       95.70     17.22 o
   1   7  10      711.08      805.80     56.84 o
   2   7  10      226.68      213.12     24.68 o
   3   7  10     1882.20     1824.22     82.49 o
   4   7  10      384.34      373.38     27.84 o
   1   8  10       33.70       35.23     19.92 o
   2   8  10      361.53      351.69     38.24 o
   3   8  10       23.65       20.76     30.57 o
   1   9  10      190.41      180.28     28.57 o
   2   9  10      729.05      735.02     58.68 o
   3   9  10      283.39      239.34     27.36 o
   2  10  10      273.84      316.52     38.12 o
   4   0  11      711.38      664.34     60.00 o
   4   1  11      152.26      181.05     34.37 o
   5   1  11      658.14      681.57     50.84 o
   3   2  11     4598.40     4304.20    243.44 o
   4   2  11      123.90      120.95     30.42 o
   5   2  11       26.47       18.56     20.35 o
   2   3  11      475.52      499.99     30.48 o
   3   3  11      310.17      267.20     36.28 o
   4   3  11      247.79      286.26     40.82 o
   5   3  11      303.76      345.74     48.31 o
   1   4  11      919.69      881.91     60.98 o
   2   4  11     1576.18     1607.62     74.56 o
   3   4  11       41.57       31.85     15.40 o
   4   4  11     1063.12      927.49     72.03 o
   0   5  11     2085.88     2092.47    136.08 o
   1   5  11      389.80      364.80     35.57 o
   2   5  11      158.82      143.33     26.52 o
   3   5  11       12.81       10.84     14.50 o
   4   5  11      366.69      404.42     35.26 o
   1   6  11     1328.08     1407.75     84.59 o
   2   6  11      428.17      428.88     41.37 o
   3   6  11     1046.86     1055.90     52.74 o
   4   6  11       65.47       99.56     33.82 o
   1   7  11     1071.13     1009.93     72.09 o
   2   7  11      179.61      200.94     31.40 o
   3   7  11      152.52      167.87     21.34 o
   1   8  11        3.95        0.00     19.52 o
   2   8  11      916.50      901.55     67.67 o
   3   8  11       24.53       27.62     27.19 o
   2   9  11      131.24      143.79     31.03 o
   4   0  12     2701.24     2626.62    161.59 o
   4   1  12      564.05      465.28     49.97 o
   3   2  12       24.07       41.89     23.11 o
   4   2  12       18.79       16.63     28.88 o
   2   3  12     1006.26     1141.22     78.57 o
   3   3  12      562.89      572.48     51.53 o
   4   3  12      496.98      571.62     56.93 o
   0   4  12     4481.54     4372.64    241.05 o
   1   4  12      353.17      317.59     33.48 o
   2   4  12      286.42      322.32     37.81 o
   3   4  12       43.31       67.28     27.59 o
   4   4  12     1003.60     1049.92     79.83 o
   1   5  12       30.85       21.91     19.30 o
   2   5  12     1319.38     1376.53     90.85 o
   3   5  12      607.56      613.33     55.46 o
   4   5  12      593.69      693.16     63.56 o
   1   6  12     1782.76     1825.88    110.80 o
   2   6  12       49.48       86.86     26.58 o
   3   6  12      116.06       89.31     29.65 o
   1   7  12      134.11      121.20     26.12 o
   2   7  12      443.99      430.23     44.20 o
   3   7  12      703.21      732.78     63.44 o
   2   8  12      109.31      112.48     29.56 o
   4   0  13     1701.07     1811.55    122.95 o
   4   1  13       71.60       60.49     32.07 o
   3   2  13     1555.35     1588.95    106.50 o
   4   2  13       62.21       37.97     31.95 o
   2   3  13      234.74      236.72     32.72 o
   3   3  13        5.73        2.27     23.69 o
   1   4  13        6.09        0.00     19.55 o
   2   4  13     1408.52     1424.04     95.36 o
   3   4  13      166.89      172.45     34.31 o
   0   5  13      991.25      973.77     66.29 o
   1   5  13      468.61      440.54     41.46 o
   2   5  13      162.04      204.96     33.48 o
   3   5  13      145.09      139.52     33.79 o
   1   6  13      411.27      454.26     43.31 o
   2   6  13      104.56      109.66     29.43 o
   1   7  13      499.17      475.38     43.55 o
   2   7  13      162.68      211.09     34.74 o
   3   2  14       22.38       22.34     26.52 o
   2   3  14      473.77      469.73     47.60 o
   3   3  14      475.36      491.49     53.10 o
   0   4  14     1530.32     1563.41     97.57 o
   1   4  14        5.91       17.43     21.73 o
   2   4  14      292.99      264.19     39.19 o
   1   5  14       63.20       60.52     25.63 o
   2   5  14      708.37      757.80     63.19 o
   1   6  14     1377.82     1357.53     89.28 o
   1   3  15      485.04      445.39     46.07 o
   1   4  15       24.81       37.29     26.06 o
 
